# Supplementary material for: The Body Wall Microbiome of the Terrestrial Slug Deroceras laeve Reveals Potential Endosymbionts and Shares Core Organisms with Other Mollusks
Source: Microb Ecol. 2025 Nov 18;88(1):136. doi: 10.1007/s00248-025-02652-8 (PMC12664854; doi:10.1007/s00248-025-02652-8)
Supplement: Supplementary file 1 — Supplementary Material 1 (XLSX 6.04 MB) [file 248_2025_2652_MOESM1_ESM.xlsx]

## Sheet: Table S3 - Viruses Tax
ID	Mollusco	Abundance	Kingdom	Phylum	Class	Order	Family	Genus	Species
ID_261939	D_laeve	0	Viruses	Peploviricota	Herviviricetes	Herpesvirales	Malacoherpesviridae	Ostreavirus	Ostreid_herpesvirus_1
ID_261939	M_galloprovincialis	373	Viruses	Peploviricota	Herviviricetes	Herpesvirales	Malacoherpesviridae	Ostreavirus	Ostreid_herpesvirus_1
ID_261939	A_ater	0	Viruses	Peploviricota	Herviviricetes	Herpesvirales	Malacoherpesviridae	Ostreavirus	Ostreid_herpesvirus_1
ID_261939	P_ocellatus	1009	Viruses	Peploviricota	Herviviricetes	Herpesvirales	Malacoherpesviridae	Ostreavirus	Ostreid_herpesvirus_1
ID_261939	A_marisindica	0	Viruses	Peploviricota	Herviviricetes	Herpesvirales	Malacoherpesviridae	Ostreavirus	Ostreid_herpesvirus_1
ID_261939	C_gigas	96996518	Viruses	Peploviricota	Herviviricetes	Herpesvirales	Malacoherpesviridae	Ostreavirus	Ostreid_herpesvirus_1
ID_261939	A_hessleri	1178	Viruses	Peploviricota	Herviviricetes	Herpesvirales	Malacoherpesviridae	Ostreavirus	Ostreid_herpesvirus_1
ID_261939	B_glabrata	216	Viruses	Peploviricota	Herviviricetes	Herpesvirales	Malacoherpesviridae	Ostreavirus	Ostreid_herpesvirus_1
ID_261939	E_atroviridis	737	Viruses	Peploviricota	Herviviricetes	Herpesvirales	Malacoherpesviridae	Ostreavirus	Ostreid_herpesvirus_1
ID_261939	P_canaliculata	0	Viruses	Peploviricota	Herviviricetes	Herpesvirales	Malacoherpesviridae	Ostreavirus	Ostreid_herpesvirus_1
ID_261939	H_discus	0	Viruses	Peploviricota	Herviviricetes	Herpesvirales	Malacoherpesviridae	Ostreavirus	Ostreid_herpesvirus_1
ID_261939	A_californica	869	Viruses	Peploviricota	Herviviricetes	Herpesvirales	Malacoherpesviridae	Ostreavirus	Ostreid_herpesvirus_1
ID_261939	S_floridana	0	Viruses	Peploviricota	Herviviricetes	Herpesvirales	Malacoherpesviridae	Ostreavirus	Ostreid_herpesvirus_1
ID_261939	B_brooksi	218	Viruses	Peploviricota	Herviviricetes	Herpesvirales	Malacoherpesviridae	Ostreavirus	Ostreid_herpesvirus_1
ID_2732591	D_laeve	0	Viruses	Uroviricota	Caudoviricetes	Crassvirales	Rountreeviridae	Andhravirus	andhra
ID_2732591	M_galloprovincialis	186	Viruses	Uroviricota	Caudoviricetes	Crassvirales	Rountreeviridae	Andhravirus	andhra
ID_2732591	A_ater	0	Viruses	Uroviricota	Caudoviricetes	Crassvirales	Rountreeviridae	Andhravirus	andhra
ID_2732591	P_ocellatus	56688	Viruses	Uroviricota	Caudoviricetes	Crassvirales	Rountreeviridae	Andhravirus	andhra
ID_2732591	A_marisindica	55857	Viruses	Uroviricota	Caudoviricetes	Crassvirales	Rountreeviridae	Andhravirus	andhra
ID_2732591	C_gigas	2822208	Viruses	Uroviricota	Caudoviricetes	Crassvirales	Rountreeviridae	Andhravirus	andhra
ID_2732591	A_hessleri	0	Viruses	Uroviricota	Caudoviricetes	Crassvirales	Rountreeviridae	Andhravirus	andhra
ID_2732591	B_glabrata	649	Viruses	Uroviricota	Caudoviricetes	Crassvirales	Rountreeviridae	Andhravirus	andhra
ID_2732591	E_atroviridis	12633	Viruses	Uroviricota	Caudoviricetes	Crassvirales	Rountreeviridae	Andhravirus	andhra
ID_2732591	P_canaliculata	427	Viruses	Uroviricota	Caudoviricetes	Crassvirales	Rountreeviridae	Andhravirus	andhra
ID_2732591	H_discus	18026	Viruses	Uroviricota	Caudoviricetes	Crassvirales	Rountreeviridae	Andhravirus	andhra
ID_2732591	A_californica	19969	Viruses	Uroviricota	Caudoviricetes	Crassvirales	Rountreeviridae	Andhravirus	andhra
ID_2732591	S_floridana	0	Viruses	Uroviricota	Caudoviricetes	Crassvirales	Rountreeviridae	Andhravirus	andhra
ID_2732591	B_brooksi	218	Viruses	Uroviricota	Caudoviricetes	Crassvirales	Rountreeviridae	Andhravirus	andhra
ID_2956629	D_laeve	0	Viruses	Uroviricota	Caudoviricetes	Crassvirales	Peduoviridae	Valbvirus	ValB1MD2
ID_2956629	M_galloprovincialis	0	Viruses	Uroviricota	Caudoviricetes	Crassvirales	Peduoviridae	Valbvirus	ValB1MD2
ID_2956629	A_ater	0	Viruses	Uroviricota	Caudoviricetes	Crassvirales	Peduoviridae	Valbvirus	ValB1MD2
ID_2956629	P_ocellatus	18886	Viruses	Uroviricota	Caudoviricetes	Crassvirales	Peduoviridae	Valbvirus	ValB1MD2
ID_2956629	A_marisindica	22343	Viruses	Uroviricota	Caudoviricetes	Crassvirales	Peduoviridae	Valbvirus	ValB1MD2
ID_2956629	C_gigas	1035314	Viruses	Uroviricota	Caudoviricetes	Crassvirales	Peduoviridae	Valbvirus	ValB1MD2
ID_2956629	A_hessleri	0	Viruses	Uroviricota	Caudoviricetes	Crassvirales	Peduoviridae	Valbvirus	ValB1MD2
ID_2956629	B_glabrata	216	Viruses	Uroviricota	Caudoviricetes	Crassvirales	Peduoviridae	Valbvirus	ValB1MD2
ID_2956629	E_atroviridis	3872	Viruses	Uroviricota	Caudoviricetes	Crassvirales	Peduoviridae	Valbvirus	ValB1MD2
ID_2956629	P_canaliculata	142	Viruses	Uroviricota	Caudoviricetes	Crassvirales	Peduoviridae	Valbvirus	ValB1MD2
ID_2956629	H_discus	26476	Viruses	Uroviricota	Caudoviricetes	Crassvirales	Peduoviridae	Valbvirus	ValB1MD2
ID_2956629	A_californica	10800	Viruses	Uroviricota	Caudoviricetes	Crassvirales	Peduoviridae	Valbvirus	ValB1MD2
ID_2956629	S_floridana	0	Viruses	Uroviricota	Caudoviricetes	Crassvirales	Peduoviridae	Valbvirus	ValB1MD2
ID_2956629	B_brooksi	109	Viruses	Uroviricota	Caudoviricetes	Crassvirales	Peduoviridae	Valbvirus	ValB1MD2
ID_2732597	D_laeve	0	Viruses	Uroviricota	Caudoviricetes	Crassvirales	Rountreeviridae	Rosenblumvirus	CSA13
ID_2732597	M_galloprovincialis	0	Viruses	Uroviricota	Caudoviricetes	Crassvirales	Rountreeviridae	Rosenblumvirus	CSA13
ID_2732597	A_ater	0	Viruses	Uroviricota	Caudoviricetes	Crassvirales	Rountreeviridae	Rosenblumvirus	CSA13
ID_2732597	P_ocellatus	3444	Viruses	Uroviricota	Caudoviricetes	Crassvirales	Rountreeviridae	Rosenblumvirus	CSA13
ID_2732597	A_marisindica	2482	Viruses	Uroviricota	Caudoviricetes	Crassvirales	Rountreeviridae	Rosenblumvirus	CSA13
ID_2732597	C_gigas	228300	Viruses	Uroviricota	Caudoviricetes	Crassvirales	Rountreeviridae	Rosenblumvirus	CSA13
ID_2732597	A_hessleri	0	Viruses	Uroviricota	Caudoviricetes	Crassvirales	Rountreeviridae	Rosenblumvirus	CSA13
ID_2732597	B_glabrata	216	Viruses	Uroviricota	Caudoviricetes	Crassvirales	Rountreeviridae	Rosenblumvirus	CSA13
ID_2732597	E_atroviridis	737	Viruses	Uroviricota	Caudoviricetes	Crassvirales	Rountreeviridae	Rosenblumvirus	CSA13
ID_2732597	P_canaliculata	0	Viruses	Uroviricota	Caudoviricetes	Crassvirales	Rountreeviridae	Rosenblumvirus	CSA13
ID_2732597	H_discus	2253	Viruses	Uroviricota	Caudoviricetes	Crassvirales	Rountreeviridae	Rosenblumvirus	CSA13
ID_2732597	A_californica	906	Viruses	Uroviricota	Caudoviricetes	Crassvirales	Rountreeviridae	Rosenblumvirus	CSA13
ID_2732597	S_floridana	0	Viruses	Uroviricota	Caudoviricetes	Crassvirales	Rountreeviridae	Rosenblumvirus	CSA13
ID_2732597	B_brooksi	875	Viruses	Uroviricota	Caudoviricetes	Crassvirales	Rountreeviridae	Rosenblumvirus	CSA13
ID_2733109	D_laeve	0	Viruses	Uroviricota	Caudoviricetes	Kyanoviridae	Leucotheavirus
ID_2733109	M_galloprovincialis	2986	Viruses	Uroviricota	Caudoviricetes	Kyanoviridae	Leucotheavirus
ID_2733109	A_ater	0	Viruses	Uroviricota	Caudoviricetes	Kyanoviridae	Leucotheavirus
ID_2733109	P_ocellatus	1039	Viruses	Uroviricota	Caudoviricetes	Kyanoviridae	Leucotheavirus
ID_2733109	A_marisindica	620	Viruses	Uroviricota	Caudoviricetes	Kyanoviridae	Leucotheavirus
ID_2733109	C_gigas	456	Viruses	Uroviricota	Caudoviricetes	Kyanoviridae	Leucotheavirus
ID_2733109	A_hessleri	168	Viruses	Uroviricota	Caudoviricetes	Kyanoviridae	Leucotheavirus
ID_2733109	B_glabrata	216	Viruses	Uroviricota	Caudoviricetes	Kyanoviridae	Leucotheavirus
ID_2733109	E_atroviridis	553	Viruses	Uroviricota	Caudoviricetes	Kyanoviridae	Leucotheavirus
ID_2733109	P_canaliculata	0	Viruses	Uroviricota	Caudoviricetes	Kyanoviridae	Leucotheavirus
ID_2733109	H_discus	0	Viruses	Uroviricota	Caudoviricetes	Kyanoviridae	Leucotheavirus
ID_2733109	A_californica	160265	Viruses	Uroviricota	Caudoviricetes	Kyanoviridae	Leucotheavirus
ID_2733109	S_floridana	0	Viruses	Uroviricota	Caudoviricetes	Kyanoviridae	Leucotheavirus
ID_2733109	B_brooksi	1094	Viruses	Uroviricota	Caudoviricetes	Kyanoviridae	Leucotheavirus
ID_2560400	D_laeve	2276	Viruses	Uroviricota	Caudoviricetes	Crassvirales	Salasmaviridae	Mimasvirus	GAP32
ID_2560400	M_galloprovincialis	1306	Viruses	Uroviricota	Caudoviricetes	Crassvirales	Salasmaviridae	Mimasvirus	GAP32
ID_2560400	A_ater	505	Viruses	Uroviricota	Caudoviricetes	Crassvirales	Salasmaviridae	Mimasvirus	GAP32
ID_2560400	P_ocellatus	1336	Viruses	Uroviricota	Caudoviricetes	Crassvirales	Salasmaviridae	Mimasvirus	GAP32
ID_2560400	A_marisindica	620	Viruses	Uroviricota	Caudoviricetes	Crassvirales	Salasmaviridae	Mimasvirus	GAP32
ID_2560400	C_gigas	147747	Viruses	Uroviricota	Caudoviricetes	Crassvirales	Salasmaviridae	Mimasvirus	GAP32
ID_2560400	A_hessleri	504	Viruses	Uroviricota	Caudoviricetes	Crassvirales	Salasmaviridae	Mimasvirus	GAP32
ID_2560400	B_glabrata	216	Viruses	Uroviricota	Caudoviricetes	Crassvirales	Salasmaviridae	Mimasvirus	GAP32
ID_2560400	E_atroviridis	1752	Viruses	Uroviricota	Caudoviricetes	Crassvirales	Salasmaviridae	Mimasvirus	GAP32
ID_2560400	P_canaliculata	427	Viruses	Uroviricota	Caudoviricetes	Crassvirales	Salasmaviridae	Mimasvirus	GAP32
ID_2560400	H_discus	0	Viruses	Uroviricota	Caudoviricetes	Crassvirales	Salasmaviridae	Mimasvirus	GAP32
ID_2560400	A_californica	2029	Viruses	Uroviricota	Caudoviricetes	Crassvirales	Salasmaviridae	Mimasvirus	GAP32
ID_2560400	S_floridana	1276	Viruses	Uroviricota	Caudoviricetes	Crassvirales	Salasmaviridae	Mimasvirus	GAP32
ID_2560400	B_brooksi	1750	Viruses	Uroviricota	Caudoviricetes	Crassvirales	Salasmaviridae	Mimasvirus	GAP32
ID_1857844	D_laeve	455	Viruses	Uroviricota	Caudoviricetes	Herelleviridae	Pecentumvirus
ID_1857844	M_galloprovincialis	186	Viruses	Uroviricota	Caudoviricetes	Herelleviridae	Pecentumvirus
ID_1857844	A_ater	252	Viruses	Uroviricota	Caudoviricetes	Herelleviridae	Pecentumvirus
ID_1857844	P_ocellatus	920	Viruses	Uroviricota	Caudoviricetes	Herelleviridae	Pecentumvirus
ID_1857844	A_marisindica	206	Viruses	Uroviricota	Caudoviricetes	Herelleviridae	Pecentumvirus
ID_1857844	C_gigas	1712	Viruses	Uroviricota	Caudoviricetes	Herelleviridae	Pecentumvirus
ID_1857844	A_hessleri	336	Viruses	Uroviricota	Caudoviricetes	Herelleviridae	Pecentumvirus
ID_1857844	B_glabrata	0	Viruses	Uroviricota	Caudoviricetes	Herelleviridae	Pecentumvirus
ID_1857844	E_atroviridis	2581	Viruses	Uroviricota	Caudoviricetes	Herelleviridae	Pecentumvirus
ID_1857844	P_canaliculata	570	Viruses	Uroviricota	Caudoviricetes	Herelleviridae	Pecentumvirus
ID_1857844	H_discus	0	Viruses	Uroviricota	Caudoviricetes	Herelleviridae	Pecentumvirus
ID_1857844	A_californica	132431	Viruses	Uroviricota	Caudoviricetes	Herelleviridae	Pecentumvirus
ID_1857844	S_floridana	850	Viruses	Uroviricota	Caudoviricetes	Herelleviridae	Pecentumvirus
ID_1857844	B_brooksi	2735	Viruses	Uroviricota	Caudoviricetes	Herelleviridae	Pecentumvirus
ID_1283077	D_laeve	0	Viruses	Uroviricota	Caudoviricetes	Crassvirales	Siphoviridae	Pelagibacter_phage_HTVC010P
ID_1283077	M_galloprovincialis	316578	Viruses	Uroviricota	Caudoviricetes	Crassvirales	Siphoviridae	Pelagibacter_phage_HTVC010P
ID_1283077	A_ater	0	Viruses	Uroviricota	Caudoviricetes	Crassvirales	Siphoviridae	Pelagibacter_phage_HTVC010P
ID_1283077	P_ocellatus	267	Viruses	Uroviricota	Caudoviricetes	Crassvirales	Siphoviridae	Pelagibacter_phage_HTVC010P
ID_1283077	A_marisindica	206	Viruses	Uroviricota	Caudoviricetes	Crassvirales	Siphoviridae	Pelagibacter_phage_HTVC010P
ID_1283077	C_gigas	856	Viruses	Uroviricota	Caudoviricetes	Crassvirales	Siphoviridae	Pelagibacter_phage_HTVC010P
ID_1283077	A_hessleri	0	Viruses	Uroviricota	Caudoviricetes	Crassvirales	Siphoviridae	Pelagibacter_phage_HTVC010P
ID_1283077	B_glabrata	0	Viruses	Uroviricota	Caudoviricetes	Crassvirales	Siphoviridae	Pelagibacter_phage_HTVC010P
ID_1283077	E_atroviridis	0	Viruses	Uroviricota	Caudoviricetes	Crassvirales	Siphoviridae	Pelagibacter_phage_HTVC010P
ID_1283077	P_canaliculata	0	Viruses	Uroviricota	Caudoviricetes	Crassvirales	Siphoviridae	Pelagibacter_phage_HTVC010P
ID_1283077	H_discus	0	Viruses	Uroviricota	Caudoviricetes	Crassvirales	Siphoviridae	Pelagibacter_phage_HTVC010P
ID_1283077	A_californica	36	Viruses	Uroviricota	Caudoviricetes	Crassvirales	Siphoviridae	Pelagibacter_phage_HTVC010P
ID_1283077	S_floridana	0	Viruses	Uroviricota	Caudoviricetes	Crassvirales	Siphoviridae	Pelagibacter_phage_HTVC010P
ID_1283077	B_brooksi	218	Viruses	Uroviricota	Caudoviricetes	Crassvirales	Siphoviridae	Pelagibacter_phage_HTVC010P
ID_1094892	D_laeve	4552	Viruses	Nucleocytoviricota	Megaviricetes	Imitervirales	Mimiviridae	Mimivirus	Megavirus_chiliensis
ID_1094892	M_galloprovincialis	17172	Viruses	Nucleocytoviricota	Megaviricetes	Imitervirales	Mimiviridae	Mimivirus	Megavirus_chiliensis
ID_1094892	A_ater	1770	Viruses	Nucleocytoviricota	Megaviricetes	Imitervirales	Mimiviridae	Mimivirus	Megavirus_chiliensis
ID_1094892	P_ocellatus	11313	Viruses	Nucleocytoviricota	Megaviricetes	Imitervirales	Mimiviridae	Mimivirus	Megavirus_chiliensis
ID_1094892	A_marisindica	8068	Viruses	Nucleocytoviricota	Megaviricetes	Imitervirales	Mimiviridae	Mimivirus	Megavirus_chiliensis
ID_1094892	C_gigas	27745	Viruses	Nucleocytoviricota	Megaviricetes	Imitervirales	Mimiviridae	Mimivirus	Megavirus_chiliensis
ID_1094892	A_hessleri	8584	Viruses	Nucleocytoviricota	Megaviricetes	Imitervirales	Mimiviridae	Mimivirus	Megavirus_chiliensis
ID_1094892	B_glabrata	6713	Viruses	Nucleocytoviricota	Megaviricetes	Imitervirales	Mimiviridae	Mimivirus	Megavirus_chiliensis
ID_1094892	E_atroviridis	11710	Viruses	Nucleocytoviricota	Megaviricetes	Imitervirales	Mimiviridae	Mimivirus	Megavirus_chiliensis
ID_1094892	P_canaliculata	8266	Viruses	Nucleocytoviricota	Megaviricetes	Imitervirales	Mimiviridae	Mimivirus	Megavirus_chiliensis
ID_1094892	H_discus	2816	Viruses	Nucleocytoviricota	Megaviricetes	Imitervirales	Mimiviridae	Mimivirus	Megavirus_chiliensis
ID_1094892	A_californica	8915	Viruses	Nucleocytoviricota	Megaviricetes	Imitervirales	Mimiviridae	Mimivirus	Megavirus_chiliensis
ID_1094892	S_floridana	3403	Viruses	Nucleocytoviricota	Megaviricetes	Imitervirales	Mimiviridae	Mimivirus	Megavirus_chiliensis
ID_1094892	B_brooksi	20352	Viruses	Nucleocytoviricota	Megaviricetes	Imitervirales	Mimiviridae	Mimivirus	Megavirus_chiliensis
ID_2734116	D_laeve	455	Viruses	Uroviricota	Caudoviricetes	Thumleimavirales	Winoviridae	Llyrvirus	SSKS1
ID_2734116	M_galloprovincialis	212234	Viruses	Uroviricota	Caudoviricetes	Thumleimavirales	Winoviridae	Llyrvirus	SSKS1
ID_2734116	A_ater	0	Viruses	Uroviricota	Caudoviricetes	Thumleimavirales	Winoviridae	Llyrvirus	SSKS1
ID_2734116	P_ocellatus	564	Viruses	Uroviricota	Caudoviricetes	Thumleimavirales	Winoviridae	Llyrvirus	SSKS1
ID_2734116	A_marisindica	4758	Viruses	Uroviricota	Caudoviricetes	Thumleimavirales	Winoviridae	Llyrvirus	SSKS1
ID_2734116	C_gigas	342	Viruses	Uroviricota	Caudoviricetes	Thumleimavirales	Winoviridae	Llyrvirus	SSKS1
ID_2734116	A_hessleri	1009	Viruses	Uroviricota	Caudoviricetes	Thumleimavirales	Winoviridae	Llyrvirus	SSKS1
ID_2734116	B_glabrata	0	Viruses	Uroviricota	Caudoviricetes	Thumleimavirales	Winoviridae	Llyrvirus	SSKS1
ID_2734116	E_atroviridis	1383	Viruses	Uroviricota	Caudoviricetes	Thumleimavirales	Winoviridae	Llyrvirus	SSKS1
ID_2734116	P_canaliculata	142	Viruses	Uroviricota	Caudoviricetes	Thumleimavirales	Winoviridae	Llyrvirus	SSKS1
ID_2734116	H_discus	563	Viruses	Uroviricota	Caudoviricetes	Thumleimavirales	Winoviridae	Llyrvirus	SSKS1
ID_2734116	A_californica	289	Viruses	Uroviricota	Caudoviricetes	Thumleimavirales	Winoviridae	Llyrvirus	SSKS1
ID_2734116	S_floridana	0	Viruses	Uroviricota	Caudoviricetes	Thumleimavirales	Winoviridae	Llyrvirus	SSKS1
ID_2734116	B_brooksi	1094	Viruses	Uroviricota	Caudoviricetes	Thumleimavirales	Winoviridae	Llyrvirus	SSKS1
ID_985782	D_laeve	1820	Viruses	Nucleocytoviricota	Megaviricetes	Imitervirales	Mimiviridae	Moumouvirus
ID_985782	M_galloprovincialis	17919	Viruses	Nucleocytoviricota	Megaviricetes	Imitervirales	Mimiviridae	Moumouvirus
ID_985782	A_ater	2275	Viruses	Nucleocytoviricota	Megaviricetes	Imitervirales	Mimiviridae	Moumouvirus
ID_985782	P_ocellatus	10155	Viruses	Nucleocytoviricota	Megaviricetes	Imitervirales	Mimiviridae	Moumouvirus
ID_985782	A_marisindica	5172	Viruses	Nucleocytoviricota	Megaviricetes	Imitervirales	Mimiviridae	Moumouvirus
ID_985782	C_gigas	12616	Viruses	Nucleocytoviricota	Megaviricetes	Imitervirales	Mimiviridae	Moumouvirus
ID_985782	A_hessleri	2019	Viruses	Nucleocytoviricota	Megaviricetes	Imitervirales	Mimiviridae	Moumouvirus
ID_985782	B_glabrata	14293	Viruses	Nucleocytoviricota	Megaviricetes	Imitervirales	Mimiviridae	Moumouvirus
ID_985782	E_atroviridis	10696	Viruses	Nucleocytoviricota	Megaviricetes	Imitervirales	Mimiviridae	Moumouvirus
ID_985782	P_canaliculata	8694	Viruses	Nucleocytoviricota	Megaviricetes	Imitervirales	Mimiviridae	Moumouvirus
ID_985782	H_discus	0	Viruses	Nucleocytoviricota	Megaviricetes	Imitervirales	Mimiviridae	Moumouvirus
ID_985782	A_californica	20006	Viruses	Nucleocytoviricota	Megaviricetes	Imitervirales	Mimiviridae	Moumouvirus
ID_985782	S_floridana	3829	Viruses	Nucleocytoviricota	Megaviricetes	Imitervirales	Mimiviridae	Moumouvirus
ID_985782	B_brooksi	12692	Viruses	Nucleocytoviricota	Megaviricetes	Imitervirales	Mimiviridae	Moumouvirus
ID_2023057	D_laeve	5007	Viruses	Nucleocytoviricota	Megaviricetes	Algavirales	Phycodnaviridae	Orpheovirus_IHUMI-LCC2
ID_2023057	M_galloprovincialis	5973	Viruses	Nucleocytoviricota	Megaviricetes	Algavirales	Phycodnaviridae	Orpheovirus_IHUMI-LCC2
ID_2023057	A_ater	2275	Viruses	Nucleocytoviricota	Megaviricetes	Algavirales	Phycodnaviridae	Orpheovirus_IHUMI-LCC2
ID_2023057	P_ocellatus	10363	Viruses	Nucleocytoviricota	Megaviricetes	Algavirales	Phycodnaviridae	Orpheovirus_IHUMI-LCC2
ID_2023057	A_marisindica	4137	Viruses	Nucleocytoviricota	Megaviricetes	Algavirales	Phycodnaviridae	Orpheovirus_IHUMI-LCC2
ID_2023057	C_gigas	12902	Viruses	Nucleocytoviricota	Megaviricetes	Algavirales	Phycodnaviridae	Orpheovirus_IHUMI-LCC2
ID_2023057	A_hessleri	17673	Viruses	Nucleocytoviricota	Megaviricetes	Algavirales	Phycodnaviridae	Orpheovirus_IHUMI-LCC2
ID_2023057	B_glabrata	29236	Viruses	Nucleocytoviricota	Megaviricetes	Algavirales	Phycodnaviridae	Orpheovirus_IHUMI-LCC2
ID_2023057	E_atroviridis	8391	Viruses	Nucleocytoviricota	Megaviricetes	Algavirales	Phycodnaviridae	Orpheovirus_IHUMI-LCC2
ID_2023057	P_canaliculata	6699	Viruses	Nucleocytoviricota	Megaviricetes	Algavirales	Phycodnaviridae	Orpheovirus_IHUMI-LCC2
ID_2023057	H_discus	1689	Viruses	Nucleocytoviricota	Megaviricetes	Algavirales	Phycodnaviridae	Orpheovirus_IHUMI-LCC2
ID_2023057	A_californica	12974	Viruses	Nucleocytoviricota	Megaviricetes	Algavirales	Phycodnaviridae	Orpheovirus_IHUMI-LCC2
ID_2023057	S_floridana	2978	Viruses	Nucleocytoviricota	Megaviricetes	Algavirales	Phycodnaviridae	Orpheovirus_IHUMI-LCC2
ID_2023057	B_brooksi	9300	Viruses	Nucleocytoviricota	Megaviricetes	Algavirales	Phycodnaviridae	Orpheovirus_IHUMI-LCC2
ID_2560671	D_laeve	0	Viruses	Uroviricota	Caudoviricetes	Thumleimavirales	Salasmaviridae	Noxifervirus	noxifer
ID_2560671	M_galloprovincialis	0	Viruses	Uroviricota	Caudoviricetes	Thumleimavirales	Salasmaviridae	Noxifervirus	noxifer
ID_2560671	A_ater	0	Viruses	Uroviricota	Caudoviricetes	Thumleimavirales	Salasmaviridae	Noxifervirus	noxifer
ID_2560671	P_ocellatus	593	Viruses	Uroviricota	Caudoviricetes	Thumleimavirales	Salasmaviridae	Noxifervirus	noxifer
ID_2560671	A_marisindica	135920	Viruses	Uroviricota	Caudoviricetes	Thumleimavirales	Salasmaviridae	Noxifervirus	noxifer
ID_2560671	C_gigas	0	Viruses	Uroviricota	Caudoviricetes	Thumleimavirales	Salasmaviridae	Noxifervirus	noxifer
ID_2560671	A_hessleri	73556	Viruses	Uroviricota	Caudoviricetes	Thumleimavirales	Salasmaviridae	Noxifervirus	noxifer
ID_2560671	B_glabrata	649	Viruses	Uroviricota	Caudoviricetes	Thumleimavirales	Salasmaviridae	Noxifervirus	noxifer
ID_2560671	E_atroviridis	0	Viruses	Uroviricota	Caudoviricetes	Thumleimavirales	Salasmaviridae	Noxifervirus	noxifer
ID_2560671	P_canaliculata	142	Viruses	Uroviricota	Caudoviricetes	Thumleimavirales	Salasmaviridae	Noxifervirus	noxifer
ID_2560671	H_discus	0	Viruses	Uroviricota	Caudoviricetes	Thumleimavirales	Salasmaviridae	Noxifervirus	noxifer
ID_2560671	A_californica	0	Viruses	Uroviricota	Caudoviricetes	Thumleimavirales	Salasmaviridae	Noxifervirus	noxifer
ID_2560671	S_floridana	0	Viruses	Uroviricota	Caudoviricetes	Thumleimavirales	Salasmaviridae	Noxifervirus	noxifer
ID_2560671	B_brooksi	0	Viruses	Uroviricota	Caudoviricetes	Thumleimavirales	Salasmaviridae	Noxifervirus	noxifer
ID_948071	D_laeve	0	Viruses	Uroviricota	Caudoviricetes	Crassvirales	Podoviridae	Puniceispirillum_phage_HMO-2011
ID_948071	M_galloprovincialis	172662	Viruses	Uroviricota	Caudoviricetes	Crassvirales	Podoviridae	Puniceispirillum_phage_HMO-2011
ID_948071	A_ater	0	Viruses	Uroviricota	Caudoviricetes	Crassvirales	Podoviridae	Puniceispirillum_phage_HMO-2011
ID_948071	P_ocellatus	0	Viruses	Uroviricota	Caudoviricetes	Crassvirales	Podoviridae	Puniceispirillum_phage_HMO-2011
ID_948071	A_marisindica	0	Viruses	Uroviricota	Caudoviricetes	Crassvirales	Podoviridae	Puniceispirillum_phage_HMO-2011
ID_948071	C_gigas	0	Viruses	Uroviricota	Caudoviricetes	Crassvirales	Podoviridae	Puniceispirillum_phage_HMO-2011
ID_948071	A_hessleri	0	Viruses	Uroviricota	Caudoviricetes	Crassvirales	Podoviridae	Puniceispirillum_phage_HMO-2011
ID_948071	B_glabrata	0	Viruses	Uroviricota	Caudoviricetes	Crassvirales	Podoviridae	Puniceispirillum_phage_HMO-2011
ID_948071	E_atroviridis	0	Viruses	Uroviricota	Caudoviricetes	Crassvirales	Podoviridae	Puniceispirillum_phage_HMO-2011
ID_948071	P_canaliculata	1567	Viruses	Uroviricota	Caudoviricetes	Crassvirales	Podoviridae	Puniceispirillum_phage_HMO-2011
ID_948071	H_discus	0	Viruses	Uroviricota	Caudoviricetes	Crassvirales	Podoviridae	Puniceispirillum_phage_HMO-2011
ID_948071	A_californica	0	Viruses	Uroviricota	Caudoviricetes	Crassvirales	Podoviridae	Puniceispirillum_phage_HMO-2011
ID_948071	S_floridana	0	Viruses	Uroviricota	Caudoviricetes	Crassvirales	Podoviridae	Puniceispirillum_phage_HMO-2011
ID_948071	B_brooksi	0	Viruses	Uroviricota	Caudoviricetes	Crassvirales	Podoviridae	Puniceispirillum_phage_HMO-2011
ID_2956710	D_laeve	0	Viruses	Uroviricota	Caudoviricetes	Crassvirales	Casjensviridae	Zhonglingvirus	SAP012
ID_2956710	M_galloprovincialis	0	Viruses	Uroviricota	Caudoviricetes	Crassvirales	Casjensviridae	Zhonglingvirus	SAP012
ID_2956710	A_ater	0	Viruses	Uroviricota	Caudoviricetes	Crassvirales	Casjensviridae	Zhonglingvirus	SAP012
ID_2956710	P_ocellatus	1841	Viruses	Uroviricota	Caudoviricetes	Crassvirales	Casjensviridae	Zhonglingvirus	SAP012
ID_2956710	A_marisindica	1448	Viruses	Uroviricota	Caudoviricetes	Crassvirales	Casjensviridae	Zhonglingvirus	SAP012
ID_2956710	C_gigas	44301	Viruses	Uroviricota	Caudoviricetes	Crassvirales	Casjensviridae	Zhonglingvirus	SAP012
ID_2956710	A_hessleri	0	Viruses	Uroviricota	Caudoviricetes	Crassvirales	Casjensviridae	Zhonglingvirus	SAP012
ID_2956710	B_glabrata	216	Viruses	Uroviricota	Caudoviricetes	Crassvirales	Casjensviridae	Zhonglingvirus	SAP012
ID_2956710	E_atroviridis	461	Viruses	Uroviricota	Caudoviricetes	Crassvirales	Casjensviridae	Zhonglingvirus	SAP012
ID_2956710	P_canaliculata	0	Viruses	Uroviricota	Caudoviricetes	Crassvirales	Casjensviridae	Zhonglingvirus	SAP012
ID_2956710	H_discus	1126	Viruses	Uroviricota	Caudoviricetes	Crassvirales	Casjensviridae	Zhonglingvirus	SAP012
ID_2956710	A_californica	1232	Viruses	Uroviricota	Caudoviricetes	Crassvirales	Casjensviridae	Zhonglingvirus	SAP012
ID_2956710	S_floridana	0	Viruses	Uroviricota	Caudoviricetes	Crassvirales	Casjensviridae	Zhonglingvirus	SAP012
ID_2956710	B_brooksi	109	Viruses	Uroviricota	Caudoviricetes	Crassvirales	Casjensviridae	Zhonglingvirus	SAP012
ID_28321	D_laeve	910	Viruses	Nucleocytoviricota	Pokkesviricetes	Chitovirales	Poxviridae	Betaentomopoxvirus	Amsacta_moorei_entomopoxvirus
ID_28321	M_galloprovincialis	1679	Viruses	Nucleocytoviricota	Pokkesviricetes	Chitovirales	Poxviridae	Betaentomopoxvirus	Amsacta_moorei_entomopoxvirus
ID_28321	A_ater	0	Viruses	Nucleocytoviricota	Pokkesviricetes	Chitovirales	Poxviridae	Betaentomopoxvirus	Amsacta_moorei_entomopoxvirus
ID_28321	P_ocellatus	3563	Viruses	Nucleocytoviricota	Pokkesviricetes	Chitovirales	Poxviridae	Betaentomopoxvirus	Amsacta_moorei_entomopoxvirus
ID_28321	A_marisindica	2482	Viruses	Nucleocytoviricota	Pokkesviricetes	Chitovirales	Poxviridae	Betaentomopoxvirus	Amsacta_moorei_entomopoxvirus
ID_28321	C_gigas	2511	Viruses	Nucleocytoviricota	Pokkesviricetes	Chitovirales	Poxviridae	Betaentomopoxvirus	Amsacta_moorei_entomopoxvirus
ID_28321	A_hessleri	101329	Viruses	Nucleocytoviricota	Pokkesviricetes	Chitovirales	Poxviridae	Betaentomopoxvirus	Amsacta_moorei_entomopoxvirus
ID_28321	B_glabrata	866	Viruses	Nucleocytoviricota	Pokkesviricetes	Chitovirales	Poxviridae	Betaentomopoxvirus	Amsacta_moorei_entomopoxvirus
ID_28321	E_atroviridis	368	Viruses	Nucleocytoviricota	Pokkesviricetes	Chitovirales	Poxviridae	Betaentomopoxvirus	Amsacta_moorei_entomopoxvirus
ID_28321	P_canaliculata	1282	Viruses	Nucleocytoviricota	Pokkesviricetes	Chitovirales	Poxviridae	Betaentomopoxvirus	Amsacta_moorei_entomopoxvirus
ID_28321	H_discus	0	Viruses	Nucleocytoviricota	Pokkesviricetes	Chitovirales	Poxviridae	Betaentomopoxvirus	Amsacta_moorei_entomopoxvirus
ID_28321	A_californica	398	Viruses	Nucleocytoviricota	Pokkesviricetes	Chitovirales	Poxviridae	Betaentomopoxvirus	Amsacta_moorei_entomopoxvirus
ID_28321	S_floridana	0	Viruses	Nucleocytoviricota	Pokkesviricetes	Chitovirales	Poxviridae	Betaentomopoxvirus	Amsacta_moorei_entomopoxvirus
ID_28321	B_brooksi	5033	Viruses	Nucleocytoviricota	Pokkesviricetes	Chitovirales	Poxviridae	Betaentomopoxvirus	Amsacta_moorei_entomopoxvirus
ID_212035	D_laeve	455	Viruses	Nucleocytoviricota	Megaviricetes	Imitervirales	Mimiviridae	Mimivirus	Acanthamoeba_polyphaga_mimivirus
ID_212035	M_galloprovincialis	2426	Viruses	Nucleocytoviricota	Megaviricetes	Imitervirales	Mimiviridae	Mimivirus	Acanthamoeba_polyphaga_mimivirus
ID_212035	A_ater	3793	Viruses	Nucleocytoviricota	Megaviricetes	Imitervirales	Mimiviridae	Mimivirus	Acanthamoeba_polyphaga_mimivirus
ID_212035	P_ocellatus	3028	Viruses	Nucleocytoviricota	Megaviricetes	Imitervirales	Mimiviridae	Mimivirus	Acanthamoeba_polyphaga_mimivirus
ID_212035	A_marisindica	100337	Viruses	Nucleocytoviricota	Megaviricetes	Imitervirales	Mimiviridae	Mimivirus	Acanthamoeba_polyphaga_mimivirus
ID_212035	C_gigas	2626	Viruses	Nucleocytoviricota	Megaviricetes	Imitervirales	Mimiviridae	Mimivirus	Acanthamoeba_polyphaga_mimivirus
ID_212035	A_hessleri	673	Viruses	Nucleocytoviricota	Megaviricetes	Imitervirales	Mimiviridae	Mimivirus	Acanthamoeba_polyphaga_mimivirus
ID_212035	B_glabrata	1082	Viruses	Nucleocytoviricota	Megaviricetes	Imitervirales	Mimiviridae	Mimivirus	Acanthamoeba_polyphaga_mimivirus
ID_212035	E_atroviridis	276	Viruses	Nucleocytoviricota	Megaviricetes	Imitervirales	Mimiviridae	Mimivirus	Acanthamoeba_polyphaga_mimivirus
ID_212035	P_canaliculata	1567	Viruses	Nucleocytoviricota	Megaviricetes	Imitervirales	Mimiviridae	Mimivirus	Acanthamoeba_polyphaga_mimivirus
ID_212035	H_discus	0	Viruses	Nucleocytoviricota	Megaviricetes	Imitervirales	Mimiviridae	Mimivirus	Acanthamoeba_polyphaga_mimivirus
ID_212035	A_californica	1739	Viruses	Nucleocytoviricota	Megaviricetes	Imitervirales	Mimiviridae	Mimivirus	Acanthamoeba_polyphaga_mimivirus
ID_212035	S_floridana	1276	Viruses	Nucleocytoviricota	Megaviricetes	Imitervirales	Mimiviridae	Mimivirus	Acanthamoeba_polyphaga_mimivirus
ID_212035	B_brooksi	4705	Viruses	Nucleocytoviricota	Megaviricetes	Imitervirales	Mimiviridae	Mimivirus	Acanthamoeba_polyphaga_mimivirus
ID_455364	D_laeve	910	Viruses	Nucleocytoviricota	Megaviricetes	Algavirales	Phycodnaviridae	Chrysochromulina_ericina_virus
ID_455364	M_galloprovincialis	56371	Viruses	Nucleocytoviricota	Megaviricetes	Algavirales	Phycodnaviridae	Chrysochromulina_ericina_virus
ID_455364	A_ater	505	Viruses	Nucleocytoviricota	Megaviricetes	Algavirales	Phycodnaviridae	Chrysochromulina_ericina_virus
ID_455364	P_ocellatus	2821	Viruses	Nucleocytoviricota	Megaviricetes	Algavirales	Phycodnaviridae	Chrysochromulina_ericina_virus
ID_455364	A_marisindica	827	Viruses	Nucleocytoviricota	Megaviricetes	Algavirales	Phycodnaviridae	Chrysochromulina_ericina_virus
ID_455364	C_gigas	5080	Viruses	Nucleocytoviricota	Megaviricetes	Algavirales	Phycodnaviridae	Chrysochromulina_ericina_virus
ID_455364	A_hessleri	504	Viruses	Nucleocytoviricota	Megaviricetes	Algavirales	Phycodnaviridae	Chrysochromulina_ericina_virus
ID_455364	B_glabrata	1732	Viruses	Nucleocytoviricota	Megaviricetes	Algavirales	Phycodnaviridae	Chrysochromulina_ericina_virus
ID_455364	E_atroviridis	5809	Viruses	Nucleocytoviricota	Megaviricetes	Algavirales	Phycodnaviridae	Chrysochromulina_ericina_virus
ID_455364	P_canaliculata	3705	Viruses	Nucleocytoviricota	Megaviricetes	Algavirales	Phycodnaviridae	Chrysochromulina_ericina_virus
ID_455364	H_discus	2816	Viruses	Nucleocytoviricota	Megaviricetes	Algavirales	Phycodnaviridae	Chrysochromulina_ericina_virus
ID_455364	A_californica	2428	Viruses	Nucleocytoviricota	Megaviricetes	Algavirales	Phycodnaviridae	Chrysochromulina_ericina_virus
ID_455364	S_floridana	1276	Viruses	Nucleocytoviricota	Megaviricetes	Algavirales	Phycodnaviridae	Chrysochromulina_ericina_virus
ID_455364	B_brooksi	8753	Viruses	Nucleocytoviricota	Megaviricetes	Algavirales	Phycodnaviridae	Chrysochromulina_ericina_virus
ID_2955989	D_laeve	0	Viruses	Uroviricota	Caudoviricetes	Thumleimavirales	Molycolviridae	Immutovirus	immuto
ID_2955989	M_galloprovincialis	96317	Viruses	Uroviricota	Caudoviricetes	Thumleimavirales	Molycolviridae	Immutovirus	immuto
ID_2955989	A_ater	0	Viruses	Uroviricota	Caudoviricetes	Thumleimavirales	Molycolviridae	Immutovirus	immuto
ID_2955989	P_ocellatus	415	Viruses	Uroviricota	Caudoviricetes	Thumleimavirales	Molycolviridae	Immutovirus	immuto
ID_2955989	A_marisindica	620	Viruses	Uroviricota	Caudoviricetes	Thumleimavirales	Molycolviridae	Immutovirus	immuto
ID_2955989	C_gigas	856	Viruses	Uroviricota	Caudoviricetes	Thumleimavirales	Molycolviridae	Immutovirus	immuto
ID_2955989	A_hessleri	841	Viruses	Uroviricota	Caudoviricetes	Thumleimavirales	Molycolviridae	Immutovirus	immuto
ID_2955989	B_glabrata	5847	Viruses	Uroviricota	Caudoviricetes	Thumleimavirales	Molycolviridae	Immutovirus	immuto
ID_2955989	E_atroviridis	368	Viruses	Uroviricota	Caudoviricetes	Thumleimavirales	Molycolviridae	Immutovirus	immuto
ID_2955989	P_canaliculata	0	Viruses	Uroviricota	Caudoviricetes	Thumleimavirales	Molycolviridae	Immutovirus	immuto
ID_2955989	H_discus	0	Viruses	Uroviricota	Caudoviricetes	Thumleimavirales	Molycolviridae	Immutovirus	immuto
ID_2955989	A_californica	543	Viruses	Uroviricota	Caudoviricetes	Thumleimavirales	Molycolviridae	Immutovirus	immuto
ID_2955989	S_floridana	425	Viruses	Uroviricota	Caudoviricetes	Thumleimavirales	Molycolviridae	Immutovirus	immuto
ID_2955989	B_brooksi	875	Viruses	Uroviricota	Caudoviricetes	Thumleimavirales	Molycolviridae	Immutovirus	immuto
ID_315393	D_laeve	1820	Viruses	Nucleocytoviricota	Megaviricetes	Imitervirales	Mimiviridae	Mimivirus
ID_315393	M_galloprovincialis	6719	Viruses	Nucleocytoviricota	Megaviricetes	Imitervirales	Mimiviridae	Mimivirus
ID_315393	A_ater	1011	Viruses	Nucleocytoviricota	Megaviricetes	Imitervirales	Mimiviridae	Mimivirus
ID_315393	P_ocellatus	9502	Viruses	Nucleocytoviricota	Megaviricetes	Imitervirales	Mimiviridae	Mimivirus
ID_315393	A_marisindica	620	Viruses	Nucleocytoviricota	Megaviricetes	Imitervirales	Mimiviridae	Mimivirus
ID_315393	C_gigas	9305	Viruses	Nucleocytoviricota	Megaviricetes	Imitervirales	Mimiviridae	Mimivirus
ID_315393	A_hessleri	4208	Viruses	Nucleocytoviricota	Megaviricetes	Imitervirales	Mimiviridae	Mimivirus
ID_315393	B_glabrata	4331	Viruses	Nucleocytoviricota	Megaviricetes	Imitervirales	Mimiviridae	Mimivirus
ID_315393	E_atroviridis	6362	Viruses	Nucleocytoviricota	Megaviricetes	Imitervirales	Mimiviridae	Mimivirus
ID_315393	P_canaliculata	2708	Viruses	Nucleocytoviricota	Megaviricetes	Imitervirales	Mimiviridae	Mimivirus
ID_315393	H_discus	0	Viruses	Nucleocytoviricota	Megaviricetes	Imitervirales	Mimiviridae	Mimivirus
ID_315393	A_californica	2464	Viruses	Nucleocytoviricota	Megaviricetes	Imitervirales	Mimiviridae	Mimivirus
ID_315393	S_floridana	3403	Viruses	Nucleocytoviricota	Megaviricetes	Imitervirales	Mimiviridae	Mimivirus
ID_315393	B_brooksi	7002	Viruses	Nucleocytoviricota	Megaviricetes	Imitervirales	Mimiviridae	Mimivirus
ID_10663	D_laeve	98785	Viruses	Uroviricota	Caudoviricetes	Straboviridae	Tequatrovirus
ID_10663	M_galloprovincialis	2986	Viruses	Uroviricota	Caudoviricetes	Straboviridae	Tequatrovirus
ID_10663	A_ater	252	Viruses	Uroviricota	Caudoviricetes	Straboviridae	Tequatrovirus
ID_10663	P_ocellatus	1811	Viruses	Uroviricota	Caudoviricetes	Straboviridae	Tequatrovirus
ID_10663	A_marisindica	2068	Viruses	Uroviricota	Caudoviricetes	Straboviridae	Tequatrovirus
ID_10663	C_gigas	2169	Viruses	Uroviricota	Caudoviricetes	Straboviridae	Tequatrovirus
ID_10663	A_hessleri	673	Viruses	Uroviricota	Caudoviricetes	Straboviridae	Tequatrovirus
ID_10663	B_glabrata	1732	Viruses	Uroviricota	Caudoviricetes	Straboviridae	Tequatrovirus
ID_10663	E_atroviridis	1383	Viruses	Uroviricota	Caudoviricetes	Straboviridae	Tequatrovirus
ID_10663	P_canaliculata	2137	Viruses	Uroviricota	Caudoviricetes	Straboviridae	Tequatrovirus
ID_10663	H_discus	0	Viruses	Uroviricota	Caudoviricetes	Straboviridae	Tequatrovirus
ID_10663	A_californica	1449	Viruses	Uroviricota	Caudoviricetes	Straboviridae	Tequatrovirus
ID_10663	S_floridana	1276	Viruses	Uroviricota	Caudoviricetes	Straboviridae	Tequatrovirus
ID_10663	B_brooksi	875	Viruses	Uroviricota	Caudoviricetes	Straboviridae	Tequatrovirus
ID_1513235	D_laeve	2731	Viruses	Nucleocytoviricota	Megaviricetes	Imitervirales	Mimiviridae	Cafeteriavirus	Cafeteria_roenbergensis_virus
ID_1513235	M_galloprovincialis	5786	Viruses	Nucleocytoviricota	Megaviricetes	Imitervirales	Mimiviridae	Cafeteriavirus	Cafeteria_roenbergensis_virus
ID_1513235	A_ater	3540	Viruses	Nucleocytoviricota	Megaviricetes	Imitervirales	Mimiviridae	Cafeteriavirus	Cafeteria_roenbergensis_virus
ID_1513235	P_ocellatus	3325	Viruses	Nucleocytoviricota	Megaviricetes	Imitervirales	Mimiviridae	Cafeteriavirus	Cafeteria_roenbergensis_virus
ID_1513235	A_marisindica	1241	Viruses	Nucleocytoviricota	Megaviricetes	Imitervirales	Mimiviridae	Cafeteriavirus	Cafeteria_roenbergensis_virus
ID_1513235	C_gigas	6508	Viruses	Nucleocytoviricota	Megaviricetes	Imitervirales	Mimiviridae	Cafeteriavirus	Cafeteria_roenbergensis_virus
ID_1513235	A_hessleri	673	Viruses	Nucleocytoviricota	Megaviricetes	Imitervirales	Mimiviridae	Cafeteriavirus	Cafeteria_roenbergensis_virus
ID_1513235	B_glabrata	3031	Viruses	Nucleocytoviricota	Megaviricetes	Imitervirales	Mimiviridae	Cafeteriavirus	Cafeteria_roenbergensis_virus
ID_1513235	E_atroviridis	4979	Viruses	Nucleocytoviricota	Megaviricetes	Imitervirales	Mimiviridae	Cafeteriavirus	Cafeteria_roenbergensis_virus
ID_1513235	P_canaliculata	8694	Viruses	Nucleocytoviricota	Megaviricetes	Imitervirales	Mimiviridae	Cafeteriavirus	Cafeteria_roenbergensis_virus
ID_1513235	H_discus	0	Viruses	Nucleocytoviricota	Megaviricetes	Imitervirales	Mimiviridae	Cafeteriavirus	Cafeteria_roenbergensis_virus
ID_1513235	A_californica	2899	Viruses	Nucleocytoviricota	Megaviricetes	Imitervirales	Mimiviridae	Cafeteriavirus	Cafeteria_roenbergensis_virus
ID_1513235	S_floridana	2978	Viruses	Nucleocytoviricota	Megaviricetes	Imitervirales	Mimiviridae	Cafeteriavirus	Cafeteria_roenbergensis_virus
ID_1513235	B_brooksi	11926	Viruses	Nucleocytoviricota	Megaviricetes	Imitervirales	Mimiviridae	Cafeteriavirus	Cafeteria_roenbergensis_virus
ID_2607629	D_laeve	0	Viruses	Pisuviricota	Pisoniviricetes	Sobelivirales	Solemoviridae	Sobemovirus	Physalis_rugose_mosaic_virus
ID_2607629	M_galloprovincialis	0	Viruses	Pisuviricota	Pisoniviricetes	Sobelivirales	Solemoviridae	Sobemovirus	Physalis_rugose_mosaic_virus
ID_2607629	A_ater	0	Viruses	Pisuviricota	Pisoniviricetes	Sobelivirales	Solemoviridae	Sobemovirus	Physalis_rugose_mosaic_virus
ID_2607629	P_ocellatus	534	Viruses	Pisuviricota	Pisoniviricetes	Sobelivirales	Solemoviridae	Sobemovirus	Physalis_rugose_mosaic_virus
ID_2607629	A_marisindica	827	Viruses	Pisuviricota	Pisoniviricetes	Sobelivirales	Solemoviridae	Sobemovirus	Physalis_rugose_mosaic_virus
ID_2607629	C_gigas	26375	Viruses	Pisuviricota	Pisoniviricetes	Sobelivirales	Solemoviridae	Sobemovirus	Physalis_rugose_mosaic_virus
ID_2607629	A_hessleri	0	Viruses	Pisuviricota	Pisoniviricetes	Sobelivirales	Solemoviridae	Sobemovirus	Physalis_rugose_mosaic_virus
ID_2607629	B_glabrata	0	Viruses	Pisuviricota	Pisoniviricetes	Sobelivirales	Solemoviridae	Sobemovirus	Physalis_rugose_mosaic_virus
ID_2607629	E_atroviridis	184	Viruses	Pisuviricota	Pisoniviricetes	Sobelivirales	Solemoviridae	Sobemovirus	Physalis_rugose_mosaic_virus
ID_2607629	P_canaliculata	0	Viruses	Pisuviricota	Pisoniviricetes	Sobelivirales	Solemoviridae	Sobemovirus	Physalis_rugose_mosaic_virus
ID_2607629	H_discus	563	Viruses	Pisuviricota	Pisoniviricetes	Sobelivirales	Solemoviridae	Sobemovirus	Physalis_rugose_mosaic_virus
ID_2607629	A_californica	181	Viruses	Pisuviricota	Pisoniviricetes	Sobelivirales	Solemoviridae	Sobemovirus	Physalis_rugose_mosaic_virus
ID_2607629	S_floridana	0	Viruses	Pisuviricota	Pisoniviricetes	Sobelivirales	Solemoviridae	Sobemovirus	Physalis_rugose_mosaic_virus
ID_2607629	B_brooksi	656	Viruses	Pisuviricota	Pisoniviricetes	Sobelivirales	Solemoviridae	Sobemovirus	Physalis_rugose_mosaic_virus
ID_2107708	D_laeve	1820	Viruses	Artverviricota	Naldaviricetes	Lefavirales	Nimaviridae	Pandoravirus	neocaledonia
ID_2107708	M_galloprovincialis	746	Viruses	Artverviricota	Naldaviricetes	Lefavirales	Nimaviridae	Pandoravirus	neocaledonia
ID_2107708	A_ater	0	Viruses	Artverviricota	Naldaviricetes	Lefavirales	Nimaviridae	Pandoravirus	neocaledonia
ID_2107708	P_ocellatus	2316	Viruses	Artverviricota	Naldaviricetes	Lefavirales	Nimaviridae	Pandoravirus	neocaledonia
ID_2107708	A_marisindica	4965	Viruses	Artverviricota	Naldaviricetes	Lefavirales	Nimaviridae	Pandoravirus	neocaledonia
ID_2107708	C_gigas	799	Viruses	Artverviricota	Naldaviricetes	Lefavirales	Nimaviridae	Pandoravirus	neocaledonia
ID_2107708	A_hessleri	18010	Viruses	Artverviricota	Naldaviricetes	Lefavirales	Nimaviridae	Pandoravirus	neocaledonia
ID_2107708	B_glabrata	433	Viruses	Artverviricota	Naldaviricetes	Lefavirales	Nimaviridae	Pandoravirus	neocaledonia
ID_2107708	E_atroviridis	2950	Viruses	Artverviricota	Naldaviricetes	Lefavirales	Nimaviridae	Pandoravirus	neocaledonia
ID_2107708	P_canaliculata	6128	Viruses	Artverviricota	Naldaviricetes	Lefavirales	Nimaviridae	Pandoravirus	neocaledonia
ID_2107708	H_discus	20279	Viruses	Artverviricota	Naldaviricetes	Lefavirales	Nimaviridae	Pandoravirus	neocaledonia
ID_2107708	A_californica	7937	Viruses	Artverviricota	Naldaviricetes	Lefavirales	Nimaviridae	Pandoravirus	neocaledonia
ID_2107708	S_floridana	850	Viruses	Artverviricota	Naldaviricetes	Lefavirales	Nimaviridae	Pandoravirus	neocaledonia
ID_2107708	B_brooksi	765	Viruses	Artverviricota	Naldaviricetes	Lefavirales	Nimaviridae	Pandoravirus	neocaledonia
ID_2946160	D_laeve	455	Viruses	Uroviricota	Caudoviricetes	Kyanoviridae
ID_2946160	M_galloprovincialis	58051	Viruses	Uroviricota	Caudoviricetes	Kyanoviridae
ID_2946160	A_ater	0	Viruses	Uroviricota	Caudoviricetes	Kyanoviridae
ID_2946160	P_ocellatus	1662	Viruses	Uroviricota	Caudoviricetes	Kyanoviridae
ID_2946160	A_marisindica	2275	Viruses	Uroviricota	Caudoviricetes	Kyanoviridae
ID_2946160	C_gigas	513	Viruses	Uroviricota	Caudoviricetes	Kyanoviridae
ID_2946160	A_hessleri	336	Viruses	Uroviricota	Caudoviricetes	Kyanoviridae
ID_2946160	B_glabrata	0	Viruses	Uroviricota	Caudoviricetes	Kyanoviridae
ID_2946160	E_atroviridis	737	Viruses	Uroviricota	Caudoviricetes	Kyanoviridae
ID_2946160	P_canaliculata	1425	Viruses	Uroviricota	Caudoviricetes	Kyanoviridae
ID_2946160	H_discus	1126	Viruses	Uroviricota	Caudoviricetes	Kyanoviridae
ID_2946160	A_californica	1340	Viruses	Uroviricota	Caudoviricetes	Kyanoviridae
ID_2946160	S_floridana	425	Viruses	Uroviricota	Caudoviricetes	Kyanoviridae
ID_2946160	B_brooksi	984	Viruses	Uroviricota	Caudoviricetes	Kyanoviridae
ID_1605721	D_laeve	455	Viruses	Artverviricota	Naldaviricetes	Lefavirales	Nimaviridae	Pandoravirus	inopinatum
ID_1605721	M_galloprovincialis	186	Viruses	Artverviricota	Naldaviricetes	Lefavirales	Nimaviridae	Pandoravirus	inopinatum
ID_1605721	A_ater	0	Viruses	Artverviricota	Naldaviricetes	Lefavirales	Nimaviridae	Pandoravirus	inopinatum
ID_1605721	P_ocellatus	3682	Viruses	Artverviricota	Naldaviricetes	Lefavirales	Nimaviridae	Pandoravirus	inopinatum
ID_1605721	A_marisindica	13240	Viruses	Artverviricota	Naldaviricetes	Lefavirales	Nimaviridae	Pandoravirus	inopinatum
ID_1605721	C_gigas	4852	Viruses	Artverviricota	Naldaviricetes	Lefavirales	Nimaviridae	Pandoravirus	inopinatum
ID_1605721	A_hessleri	8921	Viruses	Artverviricota	Naldaviricetes	Lefavirales	Nimaviridae	Pandoravirus	inopinatum
ID_1605721	B_glabrata	2815	Viruses	Artverviricota	Naldaviricetes	Lefavirales	Nimaviridae	Pandoravirus	inopinatum
ID_1605721	E_atroviridis	1383	Viruses	Artverviricota	Naldaviricetes	Lefavirales	Nimaviridae	Pandoravirus	inopinatum
ID_1605721	P_canaliculata	1995	Viruses	Artverviricota	Naldaviricetes	Lefavirales	Nimaviridae	Pandoravirus	inopinatum
ID_1605721	H_discus	0	Viruses	Artverviricota	Naldaviricetes	Lefavirales	Nimaviridae	Pandoravirus	inopinatum
ID_1605721	A_californica	4929	Viruses	Artverviricota	Naldaviricetes	Lefavirales	Nimaviridae	Pandoravirus	inopinatum
ID_1605721	S_floridana	850	Viruses	Artverviricota	Naldaviricetes	Lefavirales	Nimaviridae	Pandoravirus	inopinatum
ID_1605721	B_brooksi	2626	Viruses	Artverviricota	Naldaviricetes	Lefavirales	Nimaviridae	Pandoravirus	inopinatum
ID_2942894	D_laeve	0	Viruses	Uroviricota	Caudoviricetes	Methanobavirales	Aggregaviridae	Microwolfvirus
ID_2942894	M_galloprovincialis	0	Viruses	Uroviricota	Caudoviricetes	Methanobavirales	Aggregaviridae	Microwolfvirus
ID_2942894	A_ater	0	Viruses	Uroviricota	Caudoviricetes	Methanobavirales	Aggregaviridae	Microwolfvirus
ID_2942894	P_ocellatus	504	Viruses	Uroviricota	Caudoviricetes	Methanobavirales	Aggregaviridae	Microwolfvirus
ID_2942894	A_marisindica	0	Viruses	Uroviricota	Caudoviricetes	Methanobavirales	Aggregaviridae	Microwolfvirus
ID_2942894	C_gigas	0	Viruses	Uroviricota	Caudoviricetes	Methanobavirales	Aggregaviridae	Microwolfvirus
ID_2942894	A_hessleri	65982	Viruses	Uroviricota	Caudoviricetes	Methanobavirales	Aggregaviridae	Microwolfvirus
ID_2942894	B_glabrata	0	Viruses	Uroviricota	Caudoviricetes	Methanobavirales	Aggregaviridae	Microwolfvirus
ID_2942894	E_atroviridis	0	Viruses	Uroviricota	Caudoviricetes	Methanobavirales	Aggregaviridae	Microwolfvirus
ID_2942894	P_canaliculata	0	Viruses	Uroviricota	Caudoviricetes	Methanobavirales	Aggregaviridae	Microwolfvirus
ID_2942894	H_discus	0	Viruses	Uroviricota	Caudoviricetes	Methanobavirales	Aggregaviridae	Microwolfvirus
ID_2942894	A_californica	36	Viruses	Uroviricota	Caudoviricetes	Methanobavirales	Aggregaviridae	Microwolfvirus
ID_2942894	S_floridana	0	Viruses	Uroviricota	Caudoviricetes	Methanobavirales	Aggregaviridae	Microwolfvirus
ID_2942894	B_brooksi	0	Viruses	Uroviricota	Caudoviricetes	Methanobavirales	Aggregaviridae	Microwolfvirus
ID_2560427	D_laeve	0	Viruses	Uroviricota	Caudoviricetes	Crassvirales	Zierdtviridae	Efquatrovirus	LY0322
ID_2560427	M_galloprovincialis	0	Viruses	Uroviricota	Caudoviricetes	Crassvirales	Zierdtviridae	Efquatrovirus	LY0322
ID_2560427	A_ater	0	Viruses	Uroviricota	Caudoviricetes	Crassvirales	Zierdtviridae	Efquatrovirus	LY0322
ID_2560427	P_ocellatus	593	Viruses	Uroviricota	Caudoviricetes	Crassvirales	Zierdtviridae	Efquatrovirus	LY0322
ID_2560427	A_marisindica	413	Viruses	Uroviricota	Caudoviricetes	Crassvirales	Zierdtviridae	Efquatrovirus	LY0322
ID_2560427	C_gigas	21636	Viruses	Uroviricota	Caudoviricetes	Crassvirales	Zierdtviridae	Efquatrovirus	LY0322
ID_2560427	A_hessleri	0	Viruses	Uroviricota	Caudoviricetes	Crassvirales	Zierdtviridae	Efquatrovirus	LY0322
ID_2560427	B_glabrata	0	Viruses	Uroviricota	Caudoviricetes	Crassvirales	Zierdtviridae	Efquatrovirus	LY0322
ID_2560427	E_atroviridis	276	Viruses	Uroviricota	Caudoviricetes	Crassvirales	Zierdtviridae	Efquatrovirus	LY0322
ID_2560427	P_canaliculata	0	Viruses	Uroviricota	Caudoviricetes	Crassvirales	Zierdtviridae	Efquatrovirus	LY0322
ID_2560427	H_discus	0	Viruses	Uroviricota	Caudoviricetes	Crassvirales	Zierdtviridae	Efquatrovirus	LY0322
ID_2560427	A_californica	144	Viruses	Uroviricota	Caudoviricetes	Crassvirales	Zierdtviridae	Efquatrovirus	LY0322
ID_2560427	S_floridana	0	Viruses	Uroviricota	Caudoviricetes	Crassvirales	Zierdtviridae	Efquatrovirus	LY0322
ID_2560427	B_brooksi	218	Viruses	Uroviricota	Caudoviricetes	Crassvirales	Zierdtviridae	Efquatrovirus	LY0322
ID_1450746	D_laeve	0	Viruses	Artverviricota	Naldaviricetes	Lefavirales	Pithoviridae	Pithovirus	sibericum
ID_1450746	M_galloprovincialis	746	Viruses	Artverviricota	Naldaviricetes	Lefavirales	Pithoviridae	Pithovirus	sibericum
ID_1450746	A_ater	0	Viruses	Artverviricota	Naldaviricetes	Lefavirales	Pithoviridae	Pithovirus	sibericum
ID_1450746	P_ocellatus	2108	Viruses	Artverviricota	Naldaviricetes	Lefavirales	Pithoviridae	Pithovirus	sibericum
ID_1450746	A_marisindica	206	Viruses	Artverviricota	Naldaviricetes	Lefavirales	Pithoviridae	Pithovirus	sibericum
ID_1450746	C_gigas	13244	Viruses	Artverviricota	Naldaviricetes	Lefavirales	Pithoviridae	Pithovirus	sibericum
ID_1450746	A_hessleri	336	Viruses	Artverviricota	Naldaviricetes	Lefavirales	Pithoviridae	Pithovirus	sibericum
ID_1450746	B_glabrata	2815	Viruses	Artverviricota	Naldaviricetes	Lefavirales	Pithoviridae	Pithovirus	sibericum
ID_1450746	E_atroviridis	1936	Viruses	Artverviricota	Naldaviricetes	Lefavirales	Pithoviridae	Pithovirus	sibericum
ID_1450746	P_canaliculata	2137	Viruses	Artverviricota	Naldaviricetes	Lefavirales	Pithoviridae	Pithovirus	sibericum
ID_1450746	H_discus	2816	Viruses	Artverviricota	Naldaviricetes	Lefavirales	Pithoviridae	Pithovirus	sibericum
ID_1450746	A_californica	688	Viruses	Artverviricota	Naldaviricetes	Lefavirales	Pithoviridae	Pithovirus	sibericum
ID_1450746	S_floridana	1276	Viruses	Artverviricota	Naldaviricetes	Lefavirales	Pithoviridae	Pithovirus	sibericum
ID_1450746	B_brooksi	4923	Viruses	Artverviricota	Naldaviricetes	Lefavirales	Pithoviridae	Pithovirus	sibericum
ID_1084719	D_laeve	455	Viruses	Uroviricota	Caudoviricetes	Crassvirales	Pachyviridae	Donellivirus	gee
ID_1084719	M_galloprovincialis	3359	Viruses	Uroviricota	Caudoviricetes	Crassvirales	Pachyviridae	Donellivirus	gee
ID_1084719	A_ater	252	Viruses	Uroviricota	Caudoviricetes	Crassvirales	Pachyviridae	Donellivirus	gee
ID_1084719	P_ocellatus	4068	Viruses	Uroviricota	Caudoviricetes	Crassvirales	Pachyviridae	Donellivirus	gee
ID_1084719	A_marisindica	1655	Viruses	Uroviricota	Caudoviricetes	Crassvirales	Pachyviridae	Donellivirus	gee
ID_1084719	C_gigas	7478	Viruses	Uroviricota	Caudoviricetes	Crassvirales	Pachyviridae	Donellivirus	gee
ID_1084719	A_hessleri	1683	Viruses	Uroviricota	Caudoviricetes	Crassvirales	Pachyviridae	Donellivirus	gee
ID_1084719	B_glabrata	2165	Viruses	Uroviricota	Caudoviricetes	Crassvirales	Pachyviridae	Donellivirus	gee
ID_1084719	E_atroviridis	4702	Viruses	Uroviricota	Caudoviricetes	Crassvirales	Pachyviridae	Donellivirus	gee
ID_1084719	P_canaliculata	2280	Viruses	Uroviricota	Caudoviricetes	Crassvirales	Pachyviridae	Donellivirus	gee
ID_1084719	H_discus	0	Viruses	Uroviricota	Caudoviricetes	Crassvirales	Pachyviridae	Donellivirus	gee
ID_1084719	A_californica	3443	Viruses	Uroviricota	Caudoviricetes	Crassvirales	Pachyviridae	Donellivirus	gee
ID_1084719	S_floridana	1276	Viruses	Uroviricota	Caudoviricetes	Crassvirales	Pachyviridae	Donellivirus	gee
ID_1084719	B_brooksi	3392	Viruses	Uroviricota	Caudoviricetes	Crassvirales	Pachyviridae	Donellivirus	gee
ID_2732036	D_laeve	0	Viruses	Uroviricota	Caudoviricetes	Crassvirales	Demerecviridae	Haartmanvirus	R201
ID_2732036	M_galloprovincialis	0	Viruses	Uroviricota	Caudoviricetes	Crassvirales	Demerecviridae	Haartmanvirus	R201
ID_2732036	A_ater	228851	Viruses	Uroviricota	Caudoviricetes	Crassvirales	Demerecviridae	Haartmanvirus	R201
ID_2732036	P_ocellatus	0	Viruses	Uroviricota	Caudoviricetes	Crassvirales	Demerecviridae	Haartmanvirus	R201
ID_2732036	A_marisindica	827	Viruses	Uroviricota	Caudoviricetes	Crassvirales	Demerecviridae	Haartmanvirus	R201
ID_2732036	C_gigas	0	Viruses	Uroviricota	Caudoviricetes	Crassvirales	Demerecviridae	Haartmanvirus	R201
ID_2732036	A_hessleri	0	Viruses	Uroviricota	Caudoviricetes	Crassvirales	Demerecviridae	Haartmanvirus	R201
ID_2732036	B_glabrata	0	Viruses	Uroviricota	Caudoviricetes	Crassvirales	Demerecviridae	Haartmanvirus	R201
ID_2732036	E_atroviridis	0	Viruses	Uroviricota	Caudoviricetes	Crassvirales	Demerecviridae	Haartmanvirus	R201
ID_2732036	P_canaliculata	0	Viruses	Uroviricota	Caudoviricetes	Crassvirales	Demerecviridae	Haartmanvirus	R201
ID_2732036	H_discus	0	Viruses	Uroviricota	Caudoviricetes	Crassvirales	Demerecviridae	Haartmanvirus	R201
ID_2732036	A_californica	3116	Viruses	Uroviricota	Caudoviricetes	Crassvirales	Demerecviridae	Haartmanvirus	R201
ID_2732036	S_floridana	0	Viruses	Uroviricota	Caudoviricetes	Crassvirales	Demerecviridae	Haartmanvirus	R201
ID_2732036	B_brooksi	218	Viruses	Uroviricota	Caudoviricetes	Crassvirales	Demerecviridae	Haartmanvirus	R201
ID_1636271	D_laeve	0	Viruses	Uroviricota	Caudoviricetes	Crassvirales	Siphoviridae	Verrucomicrobia_phage_P8625
ID_1636271	M_galloprovincialis	67198	Viruses	Uroviricota	Caudoviricetes	Crassvirales	Siphoviridae	Verrucomicrobia_phage_P8625
ID_1636271	A_ater	0	Viruses	Uroviricota	Caudoviricetes	Crassvirales	Siphoviridae	Verrucomicrobia_phage_P8625
ID_1636271	P_ocellatus	326	Viruses	Uroviricota	Caudoviricetes	Crassvirales	Siphoviridae	Verrucomicrobia_phage_P8625
ID_1636271	A_marisindica	0	Viruses	Uroviricota	Caudoviricetes	Crassvirales	Siphoviridae	Verrucomicrobia_phage_P8625
ID_1636271	C_gigas	0	Viruses	Uroviricota	Caudoviricetes	Crassvirales	Siphoviridae	Verrucomicrobia_phage_P8625
ID_1636271	A_hessleri	0	Viruses	Uroviricota	Caudoviricetes	Crassvirales	Siphoviridae	Verrucomicrobia_phage_P8625
ID_1636271	B_glabrata	0	Viruses	Uroviricota	Caudoviricetes	Crassvirales	Siphoviridae	Verrucomicrobia_phage_P8625
ID_1636271	E_atroviridis	92	Viruses	Uroviricota	Caudoviricetes	Crassvirales	Siphoviridae	Verrucomicrobia_phage_P8625
ID_1636271	P_canaliculata	0	Viruses	Uroviricota	Caudoviricetes	Crassvirales	Siphoviridae	Verrucomicrobia_phage_P8625
ID_1636271	H_discus	0	Viruses	Uroviricota	Caudoviricetes	Crassvirales	Siphoviridae	Verrucomicrobia_phage_P8625
ID_1636271	A_californica	0	Viruses	Uroviricota	Caudoviricetes	Crassvirales	Siphoviridae	Verrucomicrobia_phage_P8625
ID_1636271	S_floridana	0	Viruses	Uroviricota	Caudoviricetes	Crassvirales	Siphoviridae	Verrucomicrobia_phage_P8625
ID_1636271	B_brooksi	0	Viruses	Uroviricota	Caudoviricetes	Crassvirales	Siphoviridae	Verrucomicrobia_phage_P8625
ID_2107707	D_laeve	910	Viruses	Artverviricota	Naldaviricetes	Lefavirales	Nimaviridae	Pandoravirus	macleodensis
ID_2107707	M_galloprovincialis	0	Viruses	Artverviricota	Naldaviricetes	Lefavirales	Nimaviridae	Pandoravirus	macleodensis
ID_2107707	A_ater	0	Viruses	Artverviricota	Naldaviricetes	Lefavirales	Nimaviridae	Pandoravirus	macleodensis
ID_2107707	P_ocellatus	2464	Viruses	Artverviricota	Naldaviricetes	Lefavirales	Nimaviridae	Pandoravirus	macleodensis
ID_2107707	A_marisindica	3103	Viruses	Artverviricota	Naldaviricetes	Lefavirales	Nimaviridae	Pandoravirus	macleodensis
ID_2107707	C_gigas	1084	Viruses	Artverviricota	Naldaviricetes	Lefavirales	Nimaviridae	Pandoravirus	macleodensis
ID_2107707	A_hessleri	3871	Viruses	Artverviricota	Naldaviricetes	Lefavirales	Nimaviridae	Pandoravirus	macleodensis
ID_2107707	B_glabrata	866	Viruses	Artverviricota	Naldaviricetes	Lefavirales	Nimaviridae	Pandoravirus	macleodensis
ID_2107707	E_atroviridis	3411	Viruses	Artverviricota	Naldaviricetes	Lefavirales	Nimaviridae	Pandoravirus	macleodensis
ID_2107707	P_canaliculata	6128	Viruses	Artverviricota	Naldaviricetes	Lefavirales	Nimaviridae	Pandoravirus	macleodensis
ID_2107707	H_discus	0	Viruses	Artverviricota	Naldaviricetes	Lefavirales	Nimaviridae	Pandoravirus	macleodensis
ID_2107707	A_californica	9169	Viruses	Artverviricota	Naldaviricetes	Lefavirales	Nimaviridae	Pandoravirus	macleodensis
ID_2107707	S_floridana	425	Viruses	Artverviricota	Naldaviricetes	Lefavirales	Nimaviridae	Pandoravirus	macleodensis
ID_2107707	B_brooksi	218	Viruses	Artverviricota	Naldaviricetes	Lefavirales	Nimaviridae	Pandoravirus	macleodensis
ID_2107709	D_laeve	455	Viruses	Artverviricota	Naldaviricetes	Lefavirales	Nimaviridae	Pandoravirus	quercus
ID_2107709	M_galloprovincialis	186	Viruses	Artverviricota	Naldaviricetes	Lefavirales	Nimaviridae	Pandoravirus	quercus
ID_2107709	A_ater	505	Viruses	Artverviricota	Naldaviricetes	Lefavirales	Nimaviridae	Pandoravirus	quercus
ID_2107709	P_ocellatus	3088	Viruses	Artverviricota	Naldaviricetes	Lefavirales	Nimaviridae	Pandoravirus	quercus
ID_2107709	A_marisindica	5378	Viruses	Artverviricota	Naldaviricetes	Lefavirales	Nimaviridae	Pandoravirus	quercus
ID_2107709	C_gigas	1941	Viruses	Artverviricota	Naldaviricetes	Lefavirales	Nimaviridae	Pandoravirus	quercus
ID_2107709	A_hessleri	4713	Viruses	Artverviricota	Naldaviricetes	Lefavirales	Nimaviridae	Pandoravirus	quercus
ID_2107709	B_glabrata	5847	Viruses	Artverviricota	Naldaviricetes	Lefavirales	Nimaviridae	Pandoravirus	quercus
ID_2107709	E_atroviridis	2213	Viruses	Artverviricota	Naldaviricetes	Lefavirales	Nimaviridae	Pandoravirus	quercus
ID_2107709	P_canaliculata	5273	Viruses	Artverviricota	Naldaviricetes	Lefavirales	Nimaviridae	Pandoravirus	quercus
ID_2107709	H_discus	0	Viruses	Artverviricota	Naldaviricetes	Lefavirales	Nimaviridae	Pandoravirus	quercus
ID_2107709	A_californica	5871	Viruses	Artverviricota	Naldaviricetes	Lefavirales	Nimaviridae	Pandoravirus	quercus
ID_2107709	S_floridana	850	Viruses	Artverviricota	Naldaviricetes	Lefavirales	Nimaviridae	Pandoravirus	quercus
ID_2107709	B_brooksi	1422	Viruses	Artverviricota	Naldaviricetes	Lefavirales	Nimaviridae	Pandoravirus	quercus
ID_2955428	D_laeve	0	Viruses	Uroviricota	Caudoviricetes	Autographiviridae	Bernalvirus	mendokysei
ID_2955428	M_galloprovincialis	0	Viruses	Uroviricota	Caudoviricetes	Autographiviridae	Bernalvirus	mendokysei
ID_2955428	A_ater	0	Viruses	Uroviricota	Caudoviricetes	Autographiviridae	Bernalvirus	mendokysei
ID_2955428	P_ocellatus	29	Viruses	Uroviricota	Caudoviricetes	Autographiviridae	Bernalvirus	mendokysei
ID_2955428	A_marisindica	0	Viruses	Uroviricota	Caudoviricetes	Autographiviridae	Bernalvirus	mendokysei
ID_2955428	C_gigas	0	Viruses	Uroviricota	Caudoviricetes	Autographiviridae	Bernalvirus	mendokysei
ID_2955428	A_hessleri	59585	Viruses	Uroviricota	Caudoviricetes	Autographiviridae	Bernalvirus	mendokysei
ID_2955428	B_glabrata	0	Viruses	Uroviricota	Caudoviricetes	Autographiviridae	Bernalvirus	mendokysei
ID_2955428	E_atroviridis	0	Viruses	Uroviricota	Caudoviricetes	Autographiviridae	Bernalvirus	mendokysei
ID_2955428	P_canaliculata	0	Viruses	Uroviricota	Caudoviricetes	Autographiviridae	Bernalvirus	mendokysei
ID_2955428	H_discus	0	Viruses	Uroviricota	Caudoviricetes	Autographiviridae	Bernalvirus	mendokysei
ID_2955428	A_californica	0	Viruses	Uroviricota	Caudoviricetes	Autographiviridae	Bernalvirus	mendokysei
ID_2955428	S_floridana	0	Viruses	Uroviricota	Caudoviricetes	Autographiviridae	Bernalvirus	mendokysei
ID_2955428	B_brooksi	0	Viruses	Uroviricota	Caudoviricetes	Autographiviridae	Bernalvirus	mendokysei
ID_1914020	D_laeve	0	Viruses	Uroviricota	Caudoviricetes	Straboviridae	Mylasvirus	persius
ID_1914020	M_galloprovincialis	186	Viruses	Uroviricota	Caudoviricetes	Straboviridae	Mylasvirus	persius
ID_1914020	A_ater	252	Viruses	Uroviricota	Caudoviricetes	Straboviridae	Mylasvirus	persius
ID_1914020	P_ocellatus	504	Viruses	Uroviricota	Caudoviricetes	Straboviridae	Mylasvirus	persius
ID_1914020	A_marisindica	206	Viruses	Uroviricota	Caudoviricetes	Straboviridae	Mylasvirus	persius
ID_1914020	C_gigas	627	Viruses	Uroviricota	Caudoviricetes	Straboviridae	Mylasvirus	persius
ID_1914020	A_hessleri	841	Viruses	Uroviricota	Caudoviricetes	Straboviridae	Mylasvirus	persius
ID_1914020	B_glabrata	0	Viruses	Uroviricota	Caudoviricetes	Straboviridae	Mylasvirus	persius
ID_1914020	E_atroviridis	368	Viruses	Uroviricota	Caudoviricetes	Straboviridae	Mylasvirus	persius
ID_1914020	P_canaliculata	855	Viruses	Uroviricota	Caudoviricetes	Straboviridae	Mylasvirus	persius
ID_1914020	H_discus	0	Viruses	Uroviricota	Caudoviricetes	Straboviridae	Mylasvirus	persius
ID_1914020	A_californica	36	Viruses	Uroviricota	Caudoviricetes	Straboviridae	Mylasvirus	persius
ID_1914020	S_floridana	0	Viruses	Uroviricota	Caudoviricetes	Straboviridae	Mylasvirus	persius
ID_1914020	B_brooksi	34248	Viruses	Uroviricota	Caudoviricetes	Straboviridae	Mylasvirus	persius
ID_2083300	D_laeve	1365	Viruses	Artverviricota	Naldaviricetes	Lefavirales	Polydnaviriformidae	Bracoviriform	facetosae
ID_2083300	M_galloprovincialis	933	Viruses	Artverviricota	Naldaviricetes	Lefavirales	Polydnaviriformidae	Bracoviriform	facetosae
ID_2083300	A_ater	2022	Viruses	Artverviricota	Naldaviricetes	Lefavirales	Polydnaviriformidae	Bracoviriform	facetosae
ID_2083300	P_ocellatus	564	Viruses	Artverviricota	Naldaviricetes	Lefavirales	Polydnaviriformidae	Bracoviriform	facetosae
ID_2083300	A_marisindica	1861	Viruses	Artverviricota	Naldaviricetes	Lefavirales	Polydnaviriformidae	Bracoviriform	facetosae
ID_2083300	C_gigas	4909	Viruses	Artverviricota	Naldaviricetes	Lefavirales	Polydnaviriformidae	Bracoviriform	facetosae
ID_2083300	A_hessleri	1514	Viruses	Artverviricota	Naldaviricetes	Lefavirales	Polydnaviriformidae	Bracoviriform	facetosae
ID_2083300	B_glabrata	1732	Viruses	Artverviricota	Naldaviricetes	Lefavirales	Polydnaviriformidae	Bracoviriform	facetosae
ID_2083300	E_atroviridis	1290	Viruses	Artverviricota	Naldaviricetes	Lefavirales	Polydnaviriformidae	Bracoviriform	facetosae
ID_2083300	P_canaliculata	2993	Viruses	Artverviricota	Naldaviricetes	Lefavirales	Polydnaviriformidae	Bracoviriform	facetosae
ID_2083300	H_discus	0	Viruses	Artverviricota	Naldaviricetes	Lefavirales	Polydnaviriformidae	Bracoviriform	facetosae
ID_2083300	A_californica	7031	Viruses	Artverviricota	Naldaviricetes	Lefavirales	Polydnaviriformidae	Bracoviriform	facetosae
ID_2083300	S_floridana	425	Viruses	Artverviricota	Naldaviricetes	Lefavirales	Polydnaviriformidae	Bracoviriform	facetosae
ID_2083300	B_brooksi	3501	Viruses	Artverviricota	Naldaviricetes	Lefavirales	Polydnaviriformidae	Bracoviriform	facetosae
ID_2956223	D_laeve	0	Viruses	Uroviricota	Caudoviricetes	Kyanoviridae	Nilusvirus	ssm2
ID_2956223	M_galloprovincialis	39759	Viruses	Uroviricota	Caudoviricetes	Kyanoviridae	Nilusvirus	ssm2
ID_2956223	A_ater	252	Viruses	Uroviricota	Caudoviricetes	Kyanoviridae	Nilusvirus	ssm2
ID_2956223	P_ocellatus	682	Viruses	Uroviricota	Caudoviricetes	Kyanoviridae	Nilusvirus	ssm2
ID_2956223	A_marisindica	0	Viruses	Uroviricota	Caudoviricetes	Kyanoviridae	Nilusvirus	ssm2
ID_2956223	C_gigas	627	Viruses	Uroviricota	Caudoviricetes	Kyanoviridae	Nilusvirus	ssm2
ID_2956223	A_hessleri	673	Viruses	Uroviricota	Caudoviricetes	Kyanoviridae	Nilusvirus	ssm2
ID_2956223	B_glabrata	216	Viruses	Uroviricota	Caudoviricetes	Kyanoviridae	Nilusvirus	ssm2
ID_2956223	E_atroviridis	184	Viruses	Uroviricota	Caudoviricetes	Kyanoviridae	Nilusvirus	ssm2
ID_2956223	P_canaliculata	0	Viruses	Uroviricota	Caudoviricetes	Kyanoviridae	Nilusvirus	ssm2
ID_2956223	H_discus	0	Viruses	Uroviricota	Caudoviricetes	Kyanoviridae	Nilusvirus	ssm2
ID_2956223	A_californica	4385	Viruses	Uroviricota	Caudoviricetes	Kyanoviridae	Nilusvirus	ssm2
ID_2956223	S_floridana	0	Viruses	Uroviricota	Caudoviricetes	Kyanoviridae	Nilusvirus	ssm2
ID_2956223	B_brooksi	0	Viruses	Uroviricota	Caudoviricetes	Kyanoviridae	Nilusvirus	ssm2
ID_2955740	D_laeve	0	Viruses	Uroviricota	Caudoviricetes	Crassvirales	Intestiviridae	Delmidovirus	intestinihominis
ID_2955740	M_galloprovincialis	373	Viruses	Uroviricota	Caudoviricetes	Crassvirales	Intestiviridae	Delmidovirus	intestinihominis
ID_2955740	A_ater	0	Viruses	Uroviricota	Caudoviricetes	Crassvirales	Intestiviridae	Delmidovirus	intestinihominis
ID_2955740	P_ocellatus	207	Viruses	Uroviricota	Caudoviricetes	Crassvirales	Intestiviridae	Delmidovirus	intestinihominis
ID_2955740	A_marisindica	0	Viruses	Uroviricota	Caudoviricetes	Crassvirales	Intestiviridae	Delmidovirus	intestinihominis
ID_2955740	C_gigas	16213	Viruses	Uroviricota	Caudoviricetes	Crassvirales	Intestiviridae	Delmidovirus	intestinihominis
ID_2955740	A_hessleri	0	Viruses	Uroviricota	Caudoviricetes	Crassvirales	Intestiviridae	Delmidovirus	intestinihominis
ID_2955740	B_glabrata	433	Viruses	Uroviricota	Caudoviricetes	Crassvirales	Intestiviridae	Delmidovirus	intestinihominis
ID_2955740	E_atroviridis	922	Viruses	Uroviricota	Caudoviricetes	Crassvirales	Intestiviridae	Delmidovirus	intestinihominis
ID_2955740	P_canaliculata	0	Viruses	Uroviricota	Caudoviricetes	Crassvirales	Intestiviridae	Delmidovirus	intestinihominis
ID_2955740	H_discus	0	Viruses	Uroviricota	Caudoviricetes	Crassvirales	Intestiviridae	Delmidovirus	intestinihominis
ID_2955740	A_californica	797	Viruses	Uroviricota	Caudoviricetes	Crassvirales	Intestiviridae	Delmidovirus	intestinihominis
ID_2955740	S_floridana	0	Viruses	Uroviricota	Caudoviricetes	Crassvirales	Intestiviridae	Delmidovirus	intestinihominis
ID_2955740	B_brooksi	0	Viruses	Uroviricota	Caudoviricetes	Crassvirales	Intestiviridae	Delmidovirus	intestinihominis
ID_2733906	D_laeve	1820	Viruses	Uroviricota	Caudoviricetes	Crassvirales	Autographiviridae	Foussvirus	S46C10
ID_2733906	M_galloprovincialis	53945	Viruses	Uroviricota	Caudoviricetes	Crassvirales	Autographiviridae	Foussvirus	S46C10
ID_2733906	A_ater	252	Viruses	Uroviricota	Caudoviricetes	Crassvirales	Autographiviridae	Foussvirus	S46C10
ID_2733906	P_ocellatus	0	Viruses	Uroviricota	Caudoviricetes	Crassvirales	Autographiviridae	Foussvirus	S46C10
ID_2733906	A_marisindica	0	Viruses	Uroviricota	Caudoviricetes	Crassvirales	Autographiviridae	Foussvirus	S46C10
ID_2733906	C_gigas	0	Viruses	Uroviricota	Caudoviricetes	Crassvirales	Autographiviridae	Foussvirus	S46C10
ID_2733906	A_hessleri	0	Viruses	Uroviricota	Caudoviricetes	Crassvirales	Autographiviridae	Foussvirus	S46C10
ID_2733906	B_glabrata	433	Viruses	Uroviricota	Caudoviricetes	Crassvirales	Autographiviridae	Foussvirus	S46C10
ID_2733906	E_atroviridis	184	Viruses	Uroviricota	Caudoviricetes	Crassvirales	Autographiviridae	Foussvirus	S46C10
ID_2733906	P_canaliculata	0	Viruses	Uroviricota	Caudoviricetes	Crassvirales	Autographiviridae	Foussvirus	S46C10
ID_2733906	H_discus	0	Viruses	Uroviricota	Caudoviricetes	Crassvirales	Autographiviridae	Foussvirus	S46C10
ID_2733906	A_californica	36	Viruses	Uroviricota	Caudoviricetes	Crassvirales	Autographiviridae	Foussvirus	S46C10
ID_2733906	S_floridana	0	Viruses	Uroviricota	Caudoviricetes	Crassvirales	Autographiviridae	Foussvirus	S46C10
ID_2733906	B_brooksi	0	Viruses	Uroviricota	Caudoviricetes	Crassvirales	Autographiviridae	Foussvirus	S46C10
ID_251749	D_laeve	910	Viruses	Nucleocytoviricota	Megaviricetes	Algavirales	Phycodnaviridae	Prymnesiovirus	Phaeocystis_globosa_virus
ID_251749	M_galloprovincialis	13999	Viruses	Nucleocytoviricota	Megaviricetes	Algavirales	Phycodnaviridae	Prymnesiovirus	Phaeocystis_globosa_virus
ID_251749	A_ater	0	Viruses	Nucleocytoviricota	Megaviricetes	Algavirales	Phycodnaviridae	Prymnesiovirus	Phaeocystis_globosa_virus
ID_251749	P_ocellatus	2761	Viruses	Nucleocytoviricota	Megaviricetes	Algavirales	Phycodnaviridae	Prymnesiovirus	Phaeocystis_globosa_virus
ID_251749	A_marisindica	1448	Viruses	Nucleocytoviricota	Megaviricetes	Algavirales	Phycodnaviridae	Prymnesiovirus	Phaeocystis_globosa_virus
ID_251749	C_gigas	3368	Viruses	Nucleocytoviricota	Megaviricetes	Algavirales	Phycodnaviridae	Prymnesiovirus	Phaeocystis_globosa_virus
ID_251749	A_hessleri	1178	Viruses	Nucleocytoviricota	Megaviricetes	Algavirales	Phycodnaviridae	Prymnesiovirus	Phaeocystis_globosa_virus
ID_251749	B_glabrata	2598	Viruses	Nucleocytoviricota	Megaviricetes	Algavirales	Phycodnaviridae	Prymnesiovirus	Phaeocystis_globosa_virus
ID_251749	E_atroviridis	2397	Viruses	Nucleocytoviricota	Megaviricetes	Algavirales	Phycodnaviridae	Prymnesiovirus	Phaeocystis_globosa_virus
ID_251749	P_canaliculata	1995	Viruses	Nucleocytoviricota	Megaviricetes	Algavirales	Phycodnaviridae	Prymnesiovirus	Phaeocystis_globosa_virus
ID_251749	H_discus	563	Viruses	Nucleocytoviricota	Megaviricetes	Algavirales	Phycodnaviridae	Prymnesiovirus	Phaeocystis_globosa_virus
ID_251749	A_californica	1304	Viruses	Nucleocytoviricota	Megaviricetes	Algavirales	Phycodnaviridae	Prymnesiovirus	Phaeocystis_globosa_virus
ID_251749	S_floridana	425	Viruses	Nucleocytoviricota	Megaviricetes	Algavirales	Phycodnaviridae	Prymnesiovirus	Phaeocystis_globosa_virus
ID_251749	B_brooksi	2188	Viruses	Nucleocytoviricota	Megaviricetes	Algavirales	Phycodnaviridae	Prymnesiovirus	Phaeocystis_globosa_virus
ID_1128151	D_laeve	2276	Viruses	Nucleocytoviricota	Megaviricetes	Imitervirales	Mimiviridae	Mimivirus	terra2
ID_1128151	M_galloprovincialis	3173	Viruses	Nucleocytoviricota	Megaviricetes	Imitervirales	Mimiviridae	Mimivirus	terra2
ID_1128151	A_ater	252	Viruses	Nucleocytoviricota	Megaviricetes	Imitervirales	Mimiviridae	Mimivirus	terra2
ID_1128151	P_ocellatus	3147	Viruses	Nucleocytoviricota	Megaviricetes	Imitervirales	Mimiviridae	Mimivirus	terra2
ID_1128151	A_marisindica	11171	Viruses	Nucleocytoviricota	Megaviricetes	Imitervirales	Mimiviridae	Mimivirus	terra2
ID_1128151	C_gigas	4452	Viruses	Nucleocytoviricota	Megaviricetes	Imitervirales	Mimiviridae	Mimivirus	terra2
ID_1128151	A_hessleri	168	Viruses	Nucleocytoviricota	Megaviricetes	Imitervirales	Mimiviridae	Mimivirus	terra2
ID_1128151	B_glabrata	1299	Viruses	Nucleocytoviricota	Megaviricetes	Imitervirales	Mimiviridae	Mimivirus	terra2
ID_1128151	E_atroviridis	3504	Viruses	Nucleocytoviricota	Megaviricetes	Imitervirales	Mimiviridae	Mimivirus	terra2
ID_1128151	P_canaliculata	1567	Viruses	Nucleocytoviricota	Megaviricetes	Imitervirales	Mimiviridae	Mimivirus	terra2
ID_1128151	H_discus	0	Viruses	Nucleocytoviricota	Megaviricetes	Imitervirales	Mimiviridae	Mimivirus	terra2
ID_1128151	A_californica	434	Viruses	Nucleocytoviricota	Megaviricetes	Imitervirales	Mimiviridae	Mimivirus	terra2
ID_1128151	S_floridana	425	Viruses	Nucleocytoviricota	Megaviricetes	Imitervirales	Mimiviridae	Mimivirus	terra2
ID_1128151	B_brooksi	2626	Viruses	Nucleocytoviricota	Megaviricetes	Imitervirales	Mimiviridae	Mimivirus	terra2
ID_116759	D_laeve	455	Viruses	Artverviricota	Naldaviricetes	Lefavirales	Polydnaviriformidae	Bracoviriform	indiense
ID_116759	M_galloprovincialis	933	Viruses	Artverviricota	Naldaviricetes	Lefavirales	Polydnaviriformidae	Bracoviriform	indiense
ID_116759	A_ater	0	Viruses	Artverviricota	Naldaviricetes	Lefavirales	Polydnaviriformidae	Bracoviriform	indiense
ID_116759	P_ocellatus	1158	Viruses	Artverviricota	Naldaviricetes	Lefavirales	Polydnaviriformidae	Bracoviriform	indiense
ID_116759	A_marisindica	1655	Viruses	Artverviricota	Naldaviricetes	Lefavirales	Polydnaviriformidae	Bracoviriform	indiense
ID_116759	C_gigas	1941	Viruses	Artverviricota	Naldaviricetes	Lefavirales	Polydnaviriformidae	Bracoviriform	indiense
ID_116759	A_hessleri	13802	Viruses	Artverviricota	Naldaviricetes	Lefavirales	Polydnaviriformidae	Bracoviriform	indiense
ID_116759	B_glabrata	1732	Viruses	Artverviricota	Naldaviricetes	Lefavirales	Polydnaviriformidae	Bracoviriform	indiense
ID_116759	E_atroviridis	1014	Viruses	Artverviricota	Naldaviricetes	Lefavirales	Polydnaviriformidae	Bracoviriform	indiense
ID_116759	P_canaliculata	1567	Viruses	Artverviricota	Naldaviricetes	Lefavirales	Polydnaviriformidae	Bracoviriform	indiense
ID_116759	H_discus	3943	Viruses	Artverviricota	Naldaviricetes	Lefavirales	Polydnaviriformidae	Bracoviriform	indiense
ID_116759	A_californica	3551	Viruses	Artverviricota	Naldaviricetes	Lefavirales	Polydnaviriformidae	Bracoviriform	indiense
ID_116759	S_floridana	425	Viruses	Artverviricota	Naldaviricetes	Lefavirales	Polydnaviriformidae	Bracoviriform	indiense
ID_116759	B_brooksi	2516	Viruses	Artverviricota	Naldaviricetes	Lefavirales	Polydnaviriformidae	Bracoviriform	indiense
ID_1349410	D_laeve	910	Viruses	Artverviricota	Naldaviricetes	Lefavirales	Nimaviridae	Pandoravirus	salinus
ID_1349410	M_galloprovincialis	746	Viruses	Artverviricota	Naldaviricetes	Lefavirales	Nimaviridae	Pandoravirus	salinus
ID_1349410	A_ater	0	Viruses	Artverviricota	Naldaviricetes	Lefavirales	Nimaviridae	Pandoravirus	salinus
ID_1349410	P_ocellatus	2227	Viruses	Artverviricota	Naldaviricetes	Lefavirales	Nimaviridae	Pandoravirus	salinus
ID_1349410	A_marisindica	4965	Viruses	Artverviricota	Naldaviricetes	Lefavirales	Nimaviridae	Pandoravirus	salinus
ID_1349410	C_gigas	742	Viruses	Artverviricota	Naldaviricetes	Lefavirales	Nimaviridae	Pandoravirus	salinus
ID_1349410	A_hessleri	4208	Viruses	Artverviricota	Naldaviricetes	Lefavirales	Nimaviridae	Pandoravirus	salinus
ID_1349410	B_glabrata	1732	Viruses	Artverviricota	Naldaviricetes	Lefavirales	Nimaviridae	Pandoravirus	salinus
ID_1349410	E_atroviridis	3135	Viruses	Artverviricota	Naldaviricetes	Lefavirales	Nimaviridae	Pandoravirus	salinus
ID_1349410	P_canaliculata	2137	Viruses	Artverviricota	Naldaviricetes	Lefavirales	Nimaviridae	Pandoravirus	salinus
ID_1349410	H_discus	563	Viruses	Artverviricota	Naldaviricetes	Lefavirales	Nimaviridae	Pandoravirus	salinus
ID_1349410	A_californica	5726	Viruses	Artverviricota	Naldaviricetes	Lefavirales	Nimaviridae	Pandoravirus	salinus
ID_1349410	S_floridana	425	Viruses	Artverviricota	Naldaviricetes	Lefavirales	Nimaviridae	Pandoravirus	salinus
ID_1349410	B_brooksi	1531	Viruses	Artverviricota	Naldaviricetes	Lefavirales	Nimaviridae	Pandoravirus	salinus
ID_477967	D_laeve	0	Viruses	Uroviricota	Caudoviricetes	Autographiviridae	Phikmvvirus
ID_477967	M_galloprovincialis	0	Viruses	Uroviricota	Caudoviricetes	Autographiviridae	Phikmvvirus
ID_477967	A_ater	0	Viruses	Uroviricota	Caudoviricetes	Autographiviridae	Phikmvvirus
ID_477967	P_ocellatus	0	Viruses	Uroviricota	Caudoviricetes	Autographiviridae	Phikmvvirus
ID_477967	A_marisindica	0	Viruses	Uroviricota	Caudoviricetes	Autographiviridae	Phikmvvirus
ID_477967	C_gigas	0	Viruses	Uroviricota	Caudoviricetes	Autographiviridae	Phikmvvirus
ID_477967	A_hessleri	44268	Viruses	Uroviricota	Caudoviricetes	Autographiviridae	Phikmvvirus
ID_477967	B_glabrata	0	Viruses	Uroviricota	Caudoviricetes	Autographiviridae	Phikmvvirus
ID_477967	E_atroviridis	0	Viruses	Uroviricota	Caudoviricetes	Autographiviridae	Phikmvvirus
ID_477967	P_canaliculata	0	Viruses	Uroviricota	Caudoviricetes	Autographiviridae	Phikmvvirus
ID_477967	H_discus	0	Viruses	Uroviricota	Caudoviricetes	Autographiviridae	Phikmvvirus
ID_477967	A_californica	0	Viruses	Uroviricota	Caudoviricetes	Autographiviridae	Phikmvvirus
ID_477967	S_floridana	0	Viruses	Uroviricota	Caudoviricetes	Autographiviridae	Phikmvvirus
ID_477967	B_brooksi	0	Viruses	Uroviricota	Caudoviricetes	Autographiviridae	Phikmvvirus
ID_10497	D_laeve	2276	Viruses	Nucleocytoviricota	Pokkesviricetes	Asfuvirales	Asfarviridae	Asfivirus	African_swine_fever_virus
ID_10497	M_galloprovincialis	1306	Viruses	Nucleocytoviricota	Pokkesviricetes	Asfuvirales	Asfarviridae	Asfivirus	African_swine_fever_virus
ID_10497	A_ater	505	Viruses	Nucleocytoviricota	Pokkesviricetes	Asfuvirales	Asfarviridae	Asfivirus	African_swine_fever_virus
ID_10497	P_ocellatus	1841	Viruses	Nucleocytoviricota	Pokkesviricetes	Asfuvirales	Asfarviridae	Asfivirus	African_swine_fever_virus
ID_10497	A_marisindica	1034	Viruses	Nucleocytoviricota	Pokkesviricetes	Asfuvirales	Asfarviridae	Asfivirus	African_swine_fever_virus
ID_10497	C_gigas	4224	Viruses	Nucleocytoviricota	Pokkesviricetes	Asfuvirales	Asfarviridae	Asfivirus	African_swine_fever_virus
ID_10497	A_hessleri	504	Viruses	Nucleocytoviricota	Pokkesviricetes	Asfuvirales	Asfarviridae	Asfivirus	African_swine_fever_virus
ID_10497	B_glabrata	3681	Viruses	Nucleocytoviricota	Pokkesviricetes	Asfuvirales	Asfarviridae	Asfivirus	African_swine_fever_virus
ID_10497	E_atroviridis	2397	Viruses	Nucleocytoviricota	Pokkesviricetes	Asfuvirales	Asfarviridae	Asfivirus	African_swine_fever_virus
ID_10497	P_canaliculata	2423	Viruses	Nucleocytoviricota	Pokkesviricetes	Asfuvirales	Asfarviridae	Asfivirus	African_swine_fever_virus
ID_10497	H_discus	0	Viruses	Nucleocytoviricota	Pokkesviricetes	Asfuvirales	Asfarviridae	Asfivirus	African_swine_fever_virus
ID_10497	A_californica	3334	Viruses	Nucleocytoviricota	Pokkesviricetes	Asfuvirales	Asfarviridae	Asfivirus	African_swine_fever_virus
ID_10497	S_floridana	1276	Viruses	Nucleocytoviricota	Pokkesviricetes	Asfuvirales	Asfarviridae	Asfivirus	African_swine_fever_virus
ID_10497	B_brooksi	2078	Viruses	Nucleocytoviricota	Pokkesviricetes	Asfuvirales	Asfarviridae	Asfivirus	African_swine_fever_virus
ID_2955888	D_laeve	0	Viruses	Uroviricota	Caudoviricetes	Kirjokansivirales	Casjensviridae	Finchvirus	finch
ID_2955888	M_galloprovincialis	0	Viruses	Uroviricota	Caudoviricetes	Kirjokansivirales	Casjensviridae	Finchvirus	finch
ID_2955888	A_ater	0	Viruses	Uroviricota	Caudoviricetes	Kirjokansivirales	Casjensviridae	Finchvirus	finch
ID_2955888	P_ocellatus	0	Viruses	Uroviricota	Caudoviricetes	Kirjokansivirales	Casjensviridae	Finchvirus	finch
ID_2955888	A_marisindica	0	Viruses	Uroviricota	Caudoviricetes	Kirjokansivirales	Casjensviridae	Finchvirus	finch
ID_2955888	C_gigas	0	Viruses	Uroviricota	Caudoviricetes	Kirjokansivirales	Casjensviridae	Finchvirus	finch
ID_2955888	A_hessleri	43090	Viruses	Uroviricota	Caudoviricetes	Kirjokansivirales	Casjensviridae	Finchvirus	finch
ID_2955888	B_glabrata	0	Viruses	Uroviricota	Caudoviricetes	Kirjokansivirales	Casjensviridae	Finchvirus	finch
ID_2955888	E_atroviridis	0	Viruses	Uroviricota	Caudoviricetes	Kirjokansivirales	Casjensviridae	Finchvirus	finch
ID_2955888	P_canaliculata	0	Viruses	Uroviricota	Caudoviricetes	Kirjokansivirales	Casjensviridae	Finchvirus	finch
ID_2955888	H_discus	0	Viruses	Uroviricota	Caudoviricetes	Kirjokansivirales	Casjensviridae	Finchvirus	finch
ID_2955888	A_californica	0	Viruses	Uroviricota	Caudoviricetes	Kirjokansivirales	Casjensviridae	Finchvirus	finch
ID_2955888	S_floridana	0	Viruses	Uroviricota	Caudoviricetes	Kirjokansivirales	Casjensviridae	Finchvirus	finch
ID_2955888	B_brooksi	0	Viruses	Uroviricota	Caudoviricetes	Kirjokansivirales	Casjensviridae	Finchvirus	finch
ID_2956442	D_laeve	0	Viruses	Uroviricota	Caudoviricetes	Crassvirales	Casjensviridae	Sharonstreetvirus	LAh7
ID_2956442	M_galloprovincialis	0	Viruses	Uroviricota	Caudoviricetes	Crassvirales	Casjensviridae	Sharonstreetvirus	LAh7
ID_2956442	A_ater	0	Viruses	Uroviricota	Caudoviricetes	Crassvirales	Casjensviridae	Sharonstreetvirus	LAh7
ID_2956442	P_ocellatus	21232	Viruses	Uroviricota	Caudoviricetes	Crassvirales	Casjensviridae	Sharonstreetvirus	LAh7
ID_2956442	A_marisindica	0	Viruses	Uroviricota	Caudoviricetes	Crassvirales	Casjensviridae	Sharonstreetvirus	LAh7
ID_2956442	C_gigas	0	Viruses	Uroviricota	Caudoviricetes	Crassvirales	Casjensviridae	Sharonstreetvirus	LAh7
ID_2956442	A_hessleri	0	Viruses	Uroviricota	Caudoviricetes	Crassvirales	Casjensviridae	Sharonstreetvirus	LAh7
ID_2956442	B_glabrata	0	Viruses	Uroviricota	Caudoviricetes	Crassvirales	Casjensviridae	Sharonstreetvirus	LAh7
ID_2956442	E_atroviridis	0	Viruses	Uroviricota	Caudoviricetes	Crassvirales	Casjensviridae	Sharonstreetvirus	LAh7
ID_2956442	P_canaliculata	0	Viruses	Uroviricota	Caudoviricetes	Crassvirales	Casjensviridae	Sharonstreetvirus	LAh7
ID_2956442	H_discus	0	Viruses	Uroviricota	Caudoviricetes	Crassvirales	Casjensviridae	Sharonstreetvirus	LAh7
ID_2956442	A_californica	507	Viruses	Uroviricota	Caudoviricetes	Crassvirales	Casjensviridae	Sharonstreetvirus	LAh7
ID_2956442	S_floridana	0	Viruses	Uroviricota	Caudoviricetes	Crassvirales	Casjensviridae	Sharonstreetvirus	LAh7
ID_2956442	B_brooksi	0	Viruses	Uroviricota	Caudoviricetes	Crassvirales	Casjensviridae	Sharonstreetvirus	LAh7
ID_1580580	D_laeve	0	Viruses	Artverviricota	Naldaviricetes	Lefavirales	Baculoviridae	Alphabaculovirus	Agrotis_segetum_nucleopolyhedrovirus_B
ID_1580580	M_galloprovincialis	0	Viruses	Artverviricota	Naldaviricetes	Lefavirales	Baculoviridae	Alphabaculovirus	Agrotis_segetum_nucleopolyhedrovirus_B
ID_1580580	A_ater	0	Viruses	Artverviricota	Naldaviricetes	Lefavirales	Baculoviridae	Alphabaculovirus	Agrotis_segetum_nucleopolyhedrovirus_B
ID_1580580	P_ocellatus	59	Viruses	Artverviricota	Naldaviricetes	Lefavirales	Baculoviridae	Alphabaculovirus	Agrotis_segetum_nucleopolyhedrovirus_B
ID_1580580	A_marisindica	2482	Viruses	Artverviricota	Naldaviricetes	Lefavirales	Baculoviridae	Alphabaculovirus	Agrotis_segetum_nucleopolyhedrovirus_B
ID_1580580	C_gigas	399	Viruses	Artverviricota	Naldaviricetes	Lefavirales	Baculoviridae	Alphabaculovirus	Agrotis_segetum_nucleopolyhedrovirus_B
ID_1580580	A_hessleri	504	Viruses	Artverviricota	Naldaviricetes	Lefavirales	Baculoviridae	Alphabaculovirus	Agrotis_segetum_nucleopolyhedrovirus_B
ID_1580580	B_glabrata	0	Viruses	Artverviricota	Naldaviricetes	Lefavirales	Baculoviridae	Alphabaculovirus	Agrotis_segetum_nucleopolyhedrovirus_B
ID_1580580	E_atroviridis	737	Viruses	Artverviricota	Naldaviricetes	Lefavirales	Baculoviridae	Alphabaculovirus	Agrotis_segetum_nucleopolyhedrovirus_B
ID_1580580	P_canaliculata	0	Viruses	Artverviricota	Naldaviricetes	Lefavirales	Baculoviridae	Alphabaculovirus	Agrotis_segetum_nucleopolyhedrovirus_B
ID_1580580	H_discus	563	Viruses	Artverviricota	Naldaviricetes	Lefavirales	Baculoviridae	Alphabaculovirus	Agrotis_segetum_nucleopolyhedrovirus_B
ID_1580580	A_californica	11742	Viruses	Artverviricota	Naldaviricetes	Lefavirales	Baculoviridae	Alphabaculovirus	Agrotis_segetum_nucleopolyhedrovirus_B
ID_1580580	S_floridana	0	Viruses	Artverviricota	Naldaviricetes	Lefavirales	Baculoviridae	Alphabaculovirus	Agrotis_segetum_nucleopolyhedrovirus_B
ID_1580580	B_brooksi	547	Viruses	Artverviricota	Naldaviricetes	Lefavirales	Baculoviridae	Alphabaculovirus	Agrotis_segetum_nucleopolyhedrovirus_B
ID_2560689	D_laeve	0	Viruses	Uroviricota	Caudoviricetes	Crassvirales	Myoviridae	Chakrabartyvirus	pf16
ID_2560689	M_galloprovincialis	186	Viruses	Uroviricota	Caudoviricetes	Crassvirales	Myoviridae	Chakrabartyvirus	pf16
ID_2560689	A_ater	1011	Viruses	Uroviricota	Caudoviricetes	Crassvirales	Myoviridae	Chakrabartyvirus	pf16
ID_2560689	P_ocellatus	356	Viruses	Uroviricota	Caudoviricetes	Crassvirales	Myoviridae	Chakrabartyvirus	pf16
ID_2560689	A_marisindica	0	Viruses	Uroviricota	Caudoviricetes	Crassvirales	Myoviridae	Chakrabartyvirus	pf16
ID_2560689	C_gigas	114	Viruses	Uroviricota	Caudoviricetes	Crassvirales	Myoviridae	Chakrabartyvirus	pf16
ID_2560689	A_hessleri	32486	Viruses	Uroviricota	Caudoviricetes	Crassvirales	Myoviridae	Chakrabartyvirus	pf16
ID_2560689	B_glabrata	0	Viruses	Uroviricota	Caudoviricetes	Crassvirales	Myoviridae	Chakrabartyvirus	pf16
ID_2560689	E_atroviridis	0	Viruses	Uroviricota	Caudoviricetes	Crassvirales	Myoviridae	Chakrabartyvirus	pf16
ID_2560689	P_canaliculata	1852	Viruses	Uroviricota	Caudoviricetes	Crassvirales	Myoviridae	Chakrabartyvirus	pf16
ID_2560689	H_discus	563	Viruses	Uroviricota	Caudoviricetes	Crassvirales	Myoviridae	Chakrabartyvirus	pf16
ID_2560689	A_californica	0	Viruses	Uroviricota	Caudoviricetes	Crassvirales	Myoviridae	Chakrabartyvirus	pf16
ID_2560689	S_floridana	0	Viruses	Uroviricota	Caudoviricetes	Crassvirales	Myoviridae	Chakrabartyvirus	pf16
ID_2560689	B_brooksi	0	Viruses	Uroviricota	Caudoviricetes	Crassvirales	Myoviridae	Chakrabartyvirus	pf16
ID_1546257	D_laeve	0	Viruses	Artverviricota	Naldaviricetes	Lefavirales	Nudiviridae	Deltanudivirus	Tipula_oleracea_nudivirus
ID_1546257	M_galloprovincialis	2426	Viruses	Artverviricota	Naldaviricetes	Lefavirales	Nudiviridae	Deltanudivirus	Tipula_oleracea_nudivirus
ID_1546257	A_ater	0	Viruses	Artverviricota	Naldaviricetes	Lefavirales	Nudiviridae	Deltanudivirus	Tipula_oleracea_nudivirus
ID_1546257	P_ocellatus	1692	Viruses	Artverviricota	Naldaviricetes	Lefavirales	Nudiviridae	Deltanudivirus	Tipula_oleracea_nudivirus
ID_1546257	A_marisindica	0	Viruses	Artverviricota	Naldaviricetes	Lefavirales	Nudiviridae	Deltanudivirus	Tipula_oleracea_nudivirus
ID_1546257	C_gigas	3196	Viruses	Artverviricota	Naldaviricetes	Lefavirales	Nudiviridae	Deltanudivirus	Tipula_oleracea_nudivirus
ID_1546257	A_hessleri	504	Viruses	Artverviricota	Naldaviricetes	Lefavirales	Nudiviridae	Deltanudivirus	Tipula_oleracea_nudivirus
ID_1546257	B_glabrata	11694	Viruses	Artverviricota	Naldaviricetes	Lefavirales	Nudiviridae	Deltanudivirus	Tipula_oleracea_nudivirus
ID_1546257	E_atroviridis	737	Viruses	Artverviricota	Naldaviricetes	Lefavirales	Nudiviridae	Deltanudivirus	Tipula_oleracea_nudivirus
ID_1546257	P_canaliculata	570	Viruses	Artverviricota	Naldaviricetes	Lefavirales	Nudiviridae	Deltanudivirus	Tipula_oleracea_nudivirus
ID_1546257	H_discus	0	Viruses	Artverviricota	Naldaviricetes	Lefavirales	Nudiviridae	Deltanudivirus	Tipula_oleracea_nudivirus
ID_1546257	A_californica	3479	Viruses	Artverviricota	Naldaviricetes	Lefavirales	Nudiviridae	Deltanudivirus	Tipula_oleracea_nudivirus
ID_1546257	S_floridana	850	Viruses	Artverviricota	Naldaviricetes	Lefavirales	Nudiviridae	Deltanudivirus	Tipula_oleracea_nudivirus
ID_1546257	B_brooksi	437	Viruses	Artverviricota	Naldaviricetes	Lefavirales	Nudiviridae	Deltanudivirus	Tipula_oleracea_nudivirus
ID_2060092	D_laeve	0	Viruses	Uroviricota	Caudoviricetes	Crassvirales	Demerecviridae	Cetovirus	ceto
ID_2060092	M_galloprovincialis	746	Viruses	Uroviricota	Caudoviricetes	Crassvirales	Demerecviridae	Cetovirus	ceto
ID_2060092	A_ater	0	Viruses	Uroviricota	Caudoviricetes	Crassvirales	Demerecviridae	Cetovirus	ceto
ID_2060092	P_ocellatus	89	Viruses	Uroviricota	Caudoviricetes	Crassvirales	Demerecviridae	Cetovirus	ceto
ID_2060092	A_marisindica	14481	Viruses	Uroviricota	Caudoviricetes	Crassvirales	Demerecviridae	Cetovirus	ceto
ID_2060092	C_gigas	0	Viruses	Uroviricota	Caudoviricetes	Crassvirales	Demerecviridae	Cetovirus	ceto
ID_2060092	A_hessleri	24238	Viruses	Uroviricota	Caudoviricetes	Crassvirales	Demerecviridae	Cetovirus	ceto
ID_2060092	B_glabrata	0	Viruses	Uroviricota	Caudoviricetes	Crassvirales	Demerecviridae	Cetovirus	ceto
ID_2060092	E_atroviridis	0	Viruses	Uroviricota	Caudoviricetes	Crassvirales	Demerecviridae	Cetovirus	ceto
ID_2060092	P_canaliculata	0	Viruses	Uroviricota	Caudoviricetes	Crassvirales	Demerecviridae	Cetovirus	ceto
ID_2060092	H_discus	563	Viruses	Uroviricota	Caudoviricetes	Crassvirales	Demerecviridae	Cetovirus	ceto
ID_2060092	A_californica	0	Viruses	Uroviricota	Caudoviricetes	Crassvirales	Demerecviridae	Cetovirus	ceto
ID_2060092	S_floridana	0	Viruses	Uroviricota	Caudoviricetes	Crassvirales	Demerecviridae	Cetovirus	ceto
ID_2060092	B_brooksi	437	Viruses	Uroviricota	Caudoviricetes	Crassvirales	Demerecviridae	Cetovirus	ceto
ID_2956425	D_laeve	0	Viruses	Negarnaviricota	Monjiviricetes	Mononegavirales	Rhabdoviridae	Scophrhavirus	maximus
ID_2956425	M_galloprovincialis	0	Viruses	Negarnaviricota	Monjiviricetes	Mononegavirales	Rhabdoviridae	Scophrhavirus	maximus
ID_2956425	A_ater	0	Viruses	Negarnaviricota	Monjiviricetes	Mononegavirales	Rhabdoviridae	Scophrhavirus	maximus
ID_2956425	P_ocellatus	19806	Viruses	Negarnaviricota	Monjiviricetes	Mononegavirales	Rhabdoviridae	Scophrhavirus	maximus
ID_2956425	A_marisindica	0	Viruses	Negarnaviricota	Monjiviricetes	Mononegavirales	Rhabdoviridae	Scophrhavirus	maximus
ID_2956425	C_gigas	0	Viruses	Negarnaviricota	Monjiviricetes	Mononegavirales	Rhabdoviridae	Scophrhavirus	maximus
ID_2956425	A_hessleri	0	Viruses	Negarnaviricota	Monjiviricetes	Mononegavirales	Rhabdoviridae	Scophrhavirus	maximus
ID_2956425	B_glabrata	0	Viruses	Negarnaviricota	Monjiviricetes	Mononegavirales	Rhabdoviridae	Scophrhavirus	maximus
ID_2956425	E_atroviridis	0	Viruses	Negarnaviricota	Monjiviricetes	Mononegavirales	Rhabdoviridae	Scophrhavirus	maximus
ID_2956425	P_canaliculata	0	Viruses	Negarnaviricota	Monjiviricetes	Mononegavirales	Rhabdoviridae	Scophrhavirus	maximus
ID_2956425	H_discus	0	Viruses	Negarnaviricota	Monjiviricetes	Mononegavirales	Rhabdoviridae	Scophrhavirus	maximus
ID_2956425	A_californica	0	Viruses	Negarnaviricota	Monjiviricetes	Mononegavirales	Rhabdoviridae	Scophrhavirus	maximus
ID_2956425	S_floridana	0	Viruses	Negarnaviricota	Monjiviricetes	Mononegavirales	Rhabdoviridae	Scophrhavirus	maximus
ID_2956425	B_brooksi	0	Viruses	Negarnaviricota	Monjiviricetes	Mononegavirales	Rhabdoviridae	Scophrhavirus	maximus
ID_176652	D_laeve	0	Viruses	Nucleocytoviricota	Megaviricetes	Pimascovirales	Iridoviridae	Iridovirus	Invertebrate_iridescent_virus_6
ID_176652	M_galloprovincialis	1866	Viruses	Nucleocytoviricota	Megaviricetes	Pimascovirales	Iridoviridae	Iridovirus	Invertebrate_iridescent_virus_6
ID_176652	A_ater	0	Viruses	Nucleocytoviricota	Megaviricetes	Pimascovirales	Iridoviridae	Iridovirus	Invertebrate_iridescent_virus_6
ID_176652	P_ocellatus	1039	Viruses	Nucleocytoviricota	Megaviricetes	Pimascovirales	Iridoviridae	Iridovirus	Invertebrate_iridescent_virus_6
ID_176652	A_marisindica	1034	Viruses	Nucleocytoviricota	Megaviricetes	Pimascovirales	Iridoviridae	Iridovirus	Invertebrate_iridescent_virus_6
ID_176652	C_gigas	2112	Viruses	Nucleocytoviricota	Megaviricetes	Pimascovirales	Iridoviridae	Iridovirus	Invertebrate_iridescent_virus_6
ID_176652	A_hessleri	168	Viruses	Nucleocytoviricota	Megaviricetes	Pimascovirales	Iridoviridae	Iridovirus	Invertebrate_iridescent_virus_6
ID_176652	B_glabrata	7363	Viruses	Nucleocytoviricota	Megaviricetes	Pimascovirales	Iridoviridae	Iridovirus	Invertebrate_iridescent_virus_6
ID_176652	E_atroviridis	2858	Viruses	Nucleocytoviricota	Megaviricetes	Pimascovirales	Iridoviridae	Iridovirus	Invertebrate_iridescent_virus_6
ID_176652	P_canaliculata	1425	Viruses	Nucleocytoviricota	Megaviricetes	Pimascovirales	Iridoviridae	Iridovirus	Invertebrate_iridescent_virus_6
ID_176652	H_discus	563	Viruses	Nucleocytoviricota	Megaviricetes	Pimascovirales	Iridoviridae	Iridovirus	Invertebrate_iridescent_virus_6
ID_176652	A_californica	1268	Viruses	Nucleocytoviricota	Megaviricetes	Pimascovirales	Iridoviridae	Iridovirus	Invertebrate_iridescent_virus_6
ID_176652	S_floridana	22124	Viruses	Nucleocytoviricota	Megaviricetes	Pimascovirales	Iridoviridae	Iridovirus	Invertebrate_iridescent_virus_6
ID_176652	B_brooksi	1750	Viruses	Nucleocytoviricota	Megaviricetes	Pimascovirales	Iridoviridae	Iridovirus	Invertebrate_iridescent_virus_6
ID_10366	D_laeve	0	Viruses	Peploviricota	Herviviricetes	Herpesvirales	Herpesviridae	Muromegalovirus	Murid_betaherpesvirus_1
ID_10366	M_galloprovincialis	0	Viruses	Peploviricota	Herviviricetes	Herpesvirales	Herpesviridae	Muromegalovirus	Murid_betaherpesvirus_1
ID_10366	A_ater	3287	Viruses	Peploviricota	Herviviricetes	Herpesvirales	Herpesviridae	Muromegalovirus	Murid_betaherpesvirus_1
ID_10366	P_ocellatus	1098	Viruses	Peploviricota	Herviviricetes	Herpesvirales	Herpesviridae	Muromegalovirus	Murid_betaherpesvirus_1
ID_10366	A_marisindica	2068	Viruses	Peploviricota	Herviviricetes	Herpesvirales	Herpesviridae	Muromegalovirus	Murid_betaherpesvirus_1
ID_10366	C_gigas	0	Viruses	Peploviricota	Herviviricetes	Herpesvirales	Herpesviridae	Muromegalovirus	Murid_betaherpesvirus_1
ID_10366	A_hessleri	2188	Viruses	Peploviricota	Herviviricetes	Herpesvirales	Herpesviridae	Muromegalovirus	Murid_betaherpesvirus_1
ID_10366	B_glabrata	433	Viruses	Peploviricota	Herviviricetes	Herpesvirales	Herpesviridae	Muromegalovirus	Murid_betaherpesvirus_1
ID_10366	E_atroviridis	1475	Viruses	Peploviricota	Herviviricetes	Herpesvirales	Herpesviridae	Muromegalovirus	Murid_betaherpesvirus_1
ID_10366	P_canaliculata	712	Viruses	Peploviricota	Herviviricetes	Herpesvirales	Herpesviridae	Muromegalovirus	Murid_betaherpesvirus_1
ID_10366	H_discus	0	Viruses	Peploviricota	Herviviricetes	Herpesvirales	Herpesviridae	Muromegalovirus	Murid_betaherpesvirus_1
ID_10366	A_californica	8444	Viruses	Peploviricota	Herviviricetes	Herpesvirales	Herpesviridae	Muromegalovirus	Murid_betaherpesvirus_1
ID_10366	S_floridana	2552	Viruses	Peploviricota	Herviviricetes	Herpesvirales	Herpesviridae	Muromegalovirus	Murid_betaherpesvirus_1
ID_10366	B_brooksi	109	Viruses	Peploviricota	Herviviricetes	Herpesvirales	Herpesviridae	Muromegalovirus	Murid_betaherpesvirus_1
ID_2747309	D_laeve	0	Viruses	Artverviricota	Naldaviricetes	Lefavirales	Hytrosaviridae	Glossinavirus	Glossina_hytrosavirus
ID_2747309	M_galloprovincialis	373	Viruses	Artverviricota	Naldaviricetes	Lefavirales	Hytrosaviridae	Glossinavirus	Glossina_hytrosavirus
ID_2747309	A_ater	0	Viruses	Artverviricota	Naldaviricetes	Lefavirales	Hytrosaviridae	Glossinavirus	Glossina_hytrosavirus
ID_2747309	P_ocellatus	2227	Viruses	Artverviricota	Naldaviricetes	Lefavirales	Hytrosaviridae	Glossinavirus	Glossina_hytrosavirus
ID_2747309	A_marisindica	413	Viruses	Artverviricota	Naldaviricetes	Lefavirales	Hytrosaviridae	Glossinavirus	Glossina_hytrosavirus
ID_2747309	C_gigas	1769	Viruses	Artverviricota	Naldaviricetes	Lefavirales	Hytrosaviridae	Glossinavirus	Glossina_hytrosavirus
ID_2747309	A_hessleri	673	Viruses	Artverviricota	Naldaviricetes	Lefavirales	Hytrosaviridae	Glossinavirus	Glossina_hytrosavirus
ID_2747309	B_glabrata	433	Viruses	Artverviricota	Naldaviricetes	Lefavirales	Hytrosaviridae	Glossinavirus	Glossina_hytrosavirus
ID_2747309	E_atroviridis	2581	Viruses	Artverviricota	Naldaviricetes	Lefavirales	Hytrosaviridae	Glossinavirus	Glossina_hytrosavirus
ID_2747309	P_canaliculata	1425	Viruses	Artverviricota	Naldaviricetes	Lefavirales	Hytrosaviridae	Glossinavirus	Glossina_hytrosavirus
ID_2747309	H_discus	0	Viruses	Artverviricota	Naldaviricetes	Lefavirales	Hytrosaviridae	Glossinavirus	Glossina_hytrosavirus
ID_2747309	A_californica	1413	Viruses	Artverviricota	Naldaviricetes	Lefavirales	Hytrosaviridae	Glossinavirus	Glossina_hytrosavirus
ID_2747309	S_floridana	425	Viruses	Artverviricota	Naldaviricetes	Lefavirales	Hytrosaviridae	Glossinavirus	Glossina_hytrosavirus
ID_2747309	B_brooksi	10176	Viruses	Artverviricota	Naldaviricetes	Lefavirales	Hytrosaviridae	Glossinavirus	Glossina_hytrosavirus
ID_1349409	D_laeve	1365	Viruses	Artverviricota	Naldaviricetes	Lefavirales	Nimaviridae	Pandoravirus	dulcis
ID_1349409	M_galloprovincialis	2986	Viruses	Artverviricota	Naldaviricetes	Lefavirales	Nimaviridae	Pandoravirus	dulcis
ID_1349409	A_ater	1770	Viruses	Artverviricota	Naldaviricetes	Lefavirales	Nimaviridae	Pandoravirus	dulcis
ID_1349409	P_ocellatus	979	Viruses	Artverviricota	Naldaviricetes	Lefavirales	Nimaviridae	Pandoravirus	dulcis
ID_1349409	A_marisindica	4137	Viruses	Artverviricota	Naldaviricetes	Lefavirales	Nimaviridae	Pandoravirus	dulcis
ID_1349409	C_gigas	856	Viruses	Artverviricota	Naldaviricetes	Lefavirales	Nimaviridae	Pandoravirus	dulcis
ID_1349409	A_hessleri	5049	Viruses	Artverviricota	Naldaviricetes	Lefavirales	Nimaviridae	Pandoravirus	dulcis
ID_1349409	B_glabrata	1082	Viruses	Artverviricota	Naldaviricetes	Lefavirales	Nimaviridae	Pandoravirus	dulcis
ID_1349409	E_atroviridis	1198	Viruses	Artverviricota	Naldaviricetes	Lefavirales	Nimaviridae	Pandoravirus	dulcis
ID_1349409	P_canaliculata	2565	Viruses	Artverviricota	Naldaviricetes	Lefavirales	Nimaviridae	Pandoravirus	dulcis
ID_1349409	H_discus	0	Viruses	Artverviricota	Naldaviricetes	Lefavirales	Nimaviridae	Pandoravirus	dulcis
ID_1349409	A_californica	2935	Viruses	Artverviricota	Naldaviricetes	Lefavirales	Nimaviridae	Pandoravirus	dulcis
ID_1349409	S_floridana	0	Viruses	Artverviricota	Naldaviricetes	Lefavirales	Nimaviridae	Pandoravirus	dulcis
ID_1349409	B_brooksi	1860	Viruses	Artverviricota	Naldaviricetes	Lefavirales	Nimaviridae	Pandoravirus	dulcis
ID_2560849	D_laeve	0	Viruses	Uroviricota	Caudoviricetes	Crassvirales	Salasmaviridae	Eneladusvirus	Yen904
ID_2560849	M_galloprovincialis	1493	Viruses	Uroviricota	Caudoviricetes	Crassvirales	Salasmaviridae	Eneladusvirus	Yen904
ID_2560849	A_ater	1011	Viruses	Uroviricota	Caudoviricetes	Crassvirales	Salasmaviridae	Eneladusvirus	Yen904
ID_2560849	P_ocellatus	2197	Viruses	Uroviricota	Caudoviricetes	Crassvirales	Salasmaviridae	Eneladusvirus	Yen904
ID_2560849	A_marisindica	827	Viruses	Uroviricota	Caudoviricetes	Crassvirales	Salasmaviridae	Eneladusvirus	Yen904
ID_2560849	C_gigas	1370	Viruses	Uroviricota	Caudoviricetes	Crassvirales	Salasmaviridae	Eneladusvirus	Yen904
ID_2560849	A_hessleri	673	Viruses	Uroviricota	Caudoviricetes	Crassvirales	Salasmaviridae	Eneladusvirus	Yen904
ID_2560849	B_glabrata	1515	Viruses	Uroviricota	Caudoviricetes	Crassvirales	Salasmaviridae	Eneladusvirus	Yen904
ID_2560849	E_atroviridis	2489	Viruses	Uroviricota	Caudoviricetes	Crassvirales	Salasmaviridae	Eneladusvirus	Yen904
ID_2560849	P_canaliculata	1425	Viruses	Uroviricota	Caudoviricetes	Crassvirales	Salasmaviridae	Eneladusvirus	Yen904
ID_2560849	H_discus	0	Viruses	Uroviricota	Caudoviricetes	Crassvirales	Salasmaviridae	Eneladusvirus	Yen904
ID_2560849	A_californica	1775	Viruses	Uroviricota	Caudoviricetes	Crassvirales	Salasmaviridae	Eneladusvirus	Yen904
ID_2560849	S_floridana	31484	Viruses	Uroviricota	Caudoviricetes	Crassvirales	Salasmaviridae	Eneladusvirus	Yen904
ID_2560849	B_brooksi	547	Viruses	Uroviricota	Caudoviricetes	Crassvirales	Salasmaviridae	Eneladusvirus	Yen904
ID_10288	D_laeve	910	Viruses	Nucleocytoviricota	Pokkesviricetes	Chitovirales	Poxviridae	Betaentomopoxvirus	Choristoneura_biennis_entomopoxvirus
ID_10288	M_galloprovincialis	933	Viruses	Nucleocytoviricota	Pokkesviricetes	Chitovirales	Poxviridae	Betaentomopoxvirus	Choristoneura_biennis_entomopoxvirus
ID_10288	A_ater	252	Viruses	Nucleocytoviricota	Pokkesviricetes	Chitovirales	Poxviridae	Betaentomopoxvirus	Choristoneura_biennis_entomopoxvirus
ID_10288	P_ocellatus	1395	Viruses	Nucleocytoviricota	Pokkesviricetes	Chitovirales	Poxviridae	Betaentomopoxvirus	Choristoneura_biennis_entomopoxvirus
ID_10288	A_marisindica	11378	Viruses	Nucleocytoviricota	Pokkesviricetes	Chitovirales	Poxviridae	Betaentomopoxvirus	Choristoneura_biennis_entomopoxvirus
ID_10288	C_gigas	1027	Viruses	Nucleocytoviricota	Pokkesviricetes	Chitovirales	Poxviridae	Betaentomopoxvirus	Choristoneura_biennis_entomopoxvirus
ID_10288	A_hessleri	9089	Viruses	Nucleocytoviricota	Pokkesviricetes	Chitovirales	Poxviridae	Betaentomopoxvirus	Choristoneura_biennis_entomopoxvirus
ID_10288	B_glabrata	649	Viruses	Nucleocytoviricota	Pokkesviricetes	Chitovirales	Poxviridae	Betaentomopoxvirus	Choristoneura_biennis_entomopoxvirus
ID_10288	E_atroviridis	1475	Viruses	Nucleocytoviricota	Pokkesviricetes	Chitovirales	Poxviridae	Betaentomopoxvirus	Choristoneura_biennis_entomopoxvirus
ID_10288	P_canaliculata	712	Viruses	Nucleocytoviricota	Pokkesviricetes	Chitovirales	Poxviridae	Betaentomopoxvirus	Choristoneura_biennis_entomopoxvirus
ID_10288	H_discus	0	Viruses	Nucleocytoviricota	Pokkesviricetes	Chitovirales	Poxviridae	Betaentomopoxvirus	Choristoneura_biennis_entomopoxvirus
ID_10288	A_californica	1304	Viruses	Nucleocytoviricota	Pokkesviricetes	Chitovirales	Poxviridae	Betaentomopoxvirus	Choristoneura_biennis_entomopoxvirus
ID_10288	S_floridana	425	Viruses	Nucleocytoviricota	Pokkesviricetes	Chitovirales	Poxviridae	Betaentomopoxvirus	Choristoneura_biennis_entomopoxvirus
ID_10288	B_brooksi	1969	Viruses	Nucleocytoviricota	Pokkesviricetes	Chitovirales	Poxviridae	Betaentomopoxvirus	Choristoneura_biennis_entomopoxvirus
ID_2704413	D_laeve	455	Viruses	Nucleocytoviricota	Megaviricetes	Pimascovirales	Iridoviridae	Lymphocystivirus	Lymphocystis_disease_virus_4
ID_2704413	M_galloprovincialis	1493	Viruses	Nucleocytoviricota	Megaviricetes	Pimascovirales	Iridoviridae	Lymphocystivirus	Lymphocystis_disease_virus_4
ID_2704413	A_ater	0	Viruses	Nucleocytoviricota	Megaviricetes	Pimascovirales	Iridoviridae	Lymphocystivirus	Lymphocystis_disease_virus_4
ID_2704413	P_ocellatus	1365	Viruses	Nucleocytoviricota	Megaviricetes	Pimascovirales	Iridoviridae	Lymphocystivirus	Lymphocystis_disease_virus_4
ID_2704413	A_marisindica	413	Viruses	Nucleocytoviricota	Megaviricetes	Pimascovirales	Iridoviridae	Lymphocystivirus	Lymphocystis_disease_virus_4
ID_2704413	C_gigas	2283	Viruses	Nucleocytoviricota	Megaviricetes	Pimascovirales	Iridoviridae	Lymphocystivirus	Lymphocystis_disease_virus_4
ID_2704413	A_hessleri	2861	Viruses	Nucleocytoviricota	Megaviricetes	Pimascovirales	Iridoviridae	Lymphocystivirus	Lymphocystis_disease_virus_4
ID_2704413	B_glabrata	1515	Viruses	Nucleocytoviricota	Megaviricetes	Pimascovirales	Iridoviridae	Lymphocystivirus	Lymphocystis_disease_virus_4
ID_2704413	E_atroviridis	1752	Viruses	Nucleocytoviricota	Megaviricetes	Pimascovirales	Iridoviridae	Lymphocystivirus	Lymphocystis_disease_virus_4
ID_2704413	P_canaliculata	1852	Viruses	Nucleocytoviricota	Megaviricetes	Pimascovirales	Iridoviridae	Lymphocystivirus	Lymphocystis_disease_virus_4
ID_2704413	H_discus	0	Viruses	Nucleocytoviricota	Megaviricetes	Pimascovirales	Iridoviridae	Lymphocystivirus	Lymphocystis_disease_virus_4
ID_2704413	A_californica	2102	Viruses	Nucleocytoviricota	Megaviricetes	Pimascovirales	Iridoviridae	Lymphocystivirus	Lymphocystis_disease_virus_4
ID_2704413	S_floridana	1701	Viruses	Nucleocytoviricota	Megaviricetes	Pimascovirales	Iridoviridae	Lymphocystivirus	Lymphocystis_disease_virus_4
ID_2704413	B_brooksi	5252	Viruses	Nucleocytoviricota	Megaviricetes	Pimascovirales	Iridoviridae	Lymphocystivirus	Lymphocystis_disease_virus_4
ID_62099	D_laeve	1365	Viruses	Nucleocytoviricota	Pokkesviricetes	Chitovirales	Poxviridae	Alphaentomopoxvirus	Anomala_cuprea_entomopoxvirus
ID_62099	M_galloprovincialis	1306	Viruses	Nucleocytoviricota	Pokkesviricetes	Chitovirales	Poxviridae	Alphaentomopoxvirus	Anomala_cuprea_entomopoxvirus
ID_62099	A_ater	505	Viruses	Nucleocytoviricota	Pokkesviricetes	Chitovirales	Poxviridae	Alphaentomopoxvirus	Anomala_cuprea_entomopoxvirus
ID_62099	P_ocellatus	1455	Viruses	Nucleocytoviricota	Pokkesviricetes	Chitovirales	Poxviridae	Alphaentomopoxvirus	Anomala_cuprea_entomopoxvirus
ID_62099	A_marisindica	7447	Viruses	Nucleocytoviricota	Pokkesviricetes	Chitovirales	Poxviridae	Alphaentomopoxvirus	Anomala_cuprea_entomopoxvirus
ID_62099	C_gigas	3368	Viruses	Nucleocytoviricota	Pokkesviricetes	Chitovirales	Poxviridae	Alphaentomopoxvirus	Anomala_cuprea_entomopoxvirus
ID_62099	A_hessleri	504	Viruses	Nucleocytoviricota	Pokkesviricetes	Chitovirales	Poxviridae	Alphaentomopoxvirus	Anomala_cuprea_entomopoxvirus
ID_62099	B_glabrata	2165	Viruses	Nucleocytoviricota	Pokkesviricetes	Chitovirales	Poxviridae	Alphaentomopoxvirus	Anomala_cuprea_entomopoxvirus
ID_62099	E_atroviridis	1936	Viruses	Nucleocytoviricota	Pokkesviricetes	Chitovirales	Poxviridae	Alphaentomopoxvirus	Anomala_cuprea_entomopoxvirus
ID_62099	P_canaliculata	1995	Viruses	Nucleocytoviricota	Pokkesviricetes	Chitovirales	Poxviridae	Alphaentomopoxvirus	Anomala_cuprea_entomopoxvirus
ID_62099	H_discus	0	Viruses	Nucleocytoviricota	Pokkesviricetes	Chitovirales	Poxviridae	Alphaentomopoxvirus	Anomala_cuprea_entomopoxvirus
ID_62099	A_californica	1449	Viruses	Nucleocytoviricota	Pokkesviricetes	Chitovirales	Poxviridae	Alphaentomopoxvirus	Anomala_cuprea_entomopoxvirus
ID_62099	S_floridana	425	Viruses	Nucleocytoviricota	Pokkesviricetes	Chitovirales	Poxviridae	Alphaentomopoxvirus	Anomala_cuprea_entomopoxvirus
ID_62099	B_brooksi	1313	Viruses	Nucleocytoviricota	Pokkesviricetes	Chitovirales	Poxviridae	Alphaentomopoxvirus	Anomala_cuprea_entomopoxvirus
ID_407392	D_laeve	0	Viruses	Uroviricota	Caudoviricetes	Crassvirales	Myoviridae	Thermus_phage_phiYS40
ID_407392	M_galloprovincialis	186	Viruses	Uroviricota	Caudoviricetes	Crassvirales	Myoviridae	Thermus_phage_phiYS40
ID_407392	A_ater	758	Viruses	Uroviricota	Caudoviricetes	Crassvirales	Myoviridae	Thermus_phage_phiYS40
ID_407392	P_ocellatus	1841	Viruses	Uroviricota	Caudoviricetes	Crassvirales	Myoviridae	Thermus_phage_phiYS40
ID_407392	A_marisindica	0	Viruses	Uroviricota	Caudoviricetes	Crassvirales	Myoviridae	Thermus_phage_phiYS40
ID_407392	C_gigas	8392	Viruses	Uroviricota	Caudoviricetes	Crassvirales	Myoviridae	Thermus_phage_phiYS40
ID_407392	A_hessleri	0	Viruses	Uroviricota	Caudoviricetes	Crassvirales	Myoviridae	Thermus_phage_phiYS40
ID_407392	B_glabrata	0	Viruses	Uroviricota	Caudoviricetes	Crassvirales	Myoviridae	Thermus_phage_phiYS40
ID_407392	E_atroviridis	368	Viruses	Uroviricota	Caudoviricetes	Crassvirales	Myoviridae	Thermus_phage_phiYS40
ID_407392	P_canaliculata	142	Viruses	Uroviricota	Caudoviricetes	Crassvirales	Myoviridae	Thermus_phage_phiYS40
ID_407392	H_discus	0	Viruses	Uroviricota	Caudoviricetes	Crassvirales	Myoviridae	Thermus_phage_phiYS40
ID_407392	A_californica	1739	Viruses	Uroviricota	Caudoviricetes	Crassvirales	Myoviridae	Thermus_phage_phiYS40
ID_407392	S_floridana	850	Viruses	Uroviricota	Caudoviricetes	Crassvirales	Myoviridae	Thermus_phage_phiYS40
ID_407392	B_brooksi	218	Viruses	Uroviricota	Caudoviricetes	Crassvirales	Myoviridae	Thermus_phage_phiYS40
ID_2734095	D_laeve	455	Viruses	Uroviricota	Caudoviricetes	Kyanoviridae	Bellamyvirus	bellamy
ID_2734095	M_galloprovincialis	31919	Viruses	Uroviricota	Caudoviricetes	Kyanoviridae	Bellamyvirus	bellamy
ID_2734095	A_ater	0	Viruses	Uroviricota	Caudoviricetes	Kyanoviridae	Bellamyvirus	bellamy
ID_2734095	P_ocellatus	712	Viruses	Uroviricota	Caudoviricetes	Kyanoviridae	Bellamyvirus	bellamy
ID_2734095	A_marisindica	0	Viruses	Uroviricota	Caudoviricetes	Kyanoviridae	Bellamyvirus	bellamy
ID_2734095	C_gigas	114	Viruses	Uroviricota	Caudoviricetes	Kyanoviridae	Bellamyvirus	bellamy
ID_2734095	A_hessleri	168	Viruses	Uroviricota	Caudoviricetes	Kyanoviridae	Bellamyvirus	bellamy
ID_2734095	B_glabrata	0	Viruses	Uroviricota	Caudoviricetes	Kyanoviridae	Bellamyvirus	bellamy
ID_2734095	E_atroviridis	461	Viruses	Uroviricota	Caudoviricetes	Kyanoviridae	Bellamyvirus	bellamy
ID_2734095	P_canaliculata	997	Viruses	Uroviricota	Caudoviricetes	Kyanoviridae	Bellamyvirus	bellamy
ID_2734095	H_discus	0	Viruses	Uroviricota	Caudoviricetes	Kyanoviridae	Bellamyvirus	bellamy
ID_2734095	A_californica	253	Viruses	Uroviricota	Caudoviricetes	Kyanoviridae	Bellamyvirus	bellamy
ID_2734095	S_floridana	0	Viruses	Uroviricota	Caudoviricetes	Kyanoviridae	Bellamyvirus	bellamy
ID_2734095	B_brooksi	437	Viruses	Uroviricota	Caudoviricetes	Kyanoviridae	Bellamyvirus	bellamy
ID_39640	D_laeve	910	Viruses	Artverviricota	Naldaviricetes	Lefavirales	Polydnaviriformidae	Bracoviriform	congregatae
ID_39640	M_galloprovincialis	933	Viruses	Artverviricota	Naldaviricetes	Lefavirales	Polydnaviriformidae	Bracoviriform	congregatae
ID_39640	A_ater	0	Viruses	Artverviricota	Naldaviricetes	Lefavirales	Polydnaviriformidae	Bracoviriform	congregatae
ID_39640	P_ocellatus	1484	Viruses	Artverviricota	Naldaviricetes	Lefavirales	Polydnaviriformidae	Bracoviriform	congregatae
ID_39640	A_marisindica	827	Viruses	Artverviricota	Naldaviricetes	Lefavirales	Polydnaviriformidae	Bracoviriform	congregatae
ID_39640	C_gigas	2283	Viruses	Artverviricota	Naldaviricetes	Lefavirales	Polydnaviriformidae	Bracoviriform	congregatae
ID_39640	A_hessleri	4713	Viruses	Artverviricota	Naldaviricetes	Lefavirales	Polydnaviriformidae	Bracoviriform	congregatae
ID_39640	B_glabrata	2382	Viruses	Artverviricota	Naldaviricetes	Lefavirales	Polydnaviriformidae	Bracoviriform	congregatae
ID_39640	E_atroviridis	1567	Viruses	Artverviricota	Naldaviricetes	Lefavirales	Polydnaviriformidae	Bracoviriform	congregatae
ID_39640	P_canaliculata	1140	Viruses	Artverviricota	Naldaviricetes	Lefavirales	Polydnaviriformidae	Bracoviriform	congregatae
ID_39640	H_discus	0	Viruses	Artverviricota	Naldaviricetes	Lefavirales	Polydnaviriformidae	Bracoviriform	congregatae
ID_39640	A_californica	3515	Viruses	Artverviricota	Naldaviricetes	Lefavirales	Polydnaviriformidae	Bracoviriform	congregatae
ID_39640	S_floridana	425	Viruses	Artverviricota	Naldaviricetes	Lefavirales	Polydnaviriformidae	Bracoviriform	congregatae
ID_39640	B_brooksi	1203	Viruses	Artverviricota	Naldaviricetes	Lefavirales	Polydnaviriformidae	Bracoviriform	congregatae
ID_2560317	D_laeve	53262	Viruses	Negarnaviricota	Monjiviricetes	Mononegavirales	Paramyxoviridae	Metaavulavirus	Avian_metaavulavirus_7
ID_2560317	M_galloprovincialis	0	Viruses	Negarnaviricota	Monjiviricetes	Mononegavirales	Paramyxoviridae	Metaavulavirus	Avian_metaavulavirus_7
ID_2560317	A_ater	0	Viruses	Negarnaviricota	Monjiviricetes	Mononegavirales	Paramyxoviridae	Metaavulavirus	Avian_metaavulavirus_7
ID_2560317	P_ocellatus	0	Viruses	Negarnaviricota	Monjiviricetes	Mononegavirales	Paramyxoviridae	Metaavulavirus	Avian_metaavulavirus_7
ID_2560317	A_marisindica	0	Viruses	Negarnaviricota	Monjiviricetes	Mononegavirales	Paramyxoviridae	Metaavulavirus	Avian_metaavulavirus_7
ID_2560317	C_gigas	0	Viruses	Negarnaviricota	Monjiviricetes	Mononegavirales	Paramyxoviridae	Metaavulavirus	Avian_metaavulavirus_7
ID_2560317	A_hessleri	0	Viruses	Negarnaviricota	Monjiviricetes	Mononegavirales	Paramyxoviridae	Metaavulavirus	Avian_metaavulavirus_7
ID_2560317	B_glabrata	0	Viruses	Negarnaviricota	Monjiviricetes	Mononegavirales	Paramyxoviridae	Metaavulavirus	Avian_metaavulavirus_7
ID_2560317	E_atroviridis	0	Viruses	Negarnaviricota	Monjiviricetes	Mononegavirales	Paramyxoviridae	Metaavulavirus	Avian_metaavulavirus_7
ID_2560317	P_canaliculata	427	Viruses	Negarnaviricota	Monjiviricetes	Mononegavirales	Paramyxoviridae	Metaavulavirus	Avian_metaavulavirus_7
ID_2560317	H_discus	0	Viruses	Negarnaviricota	Monjiviricetes	Mononegavirales	Paramyxoviridae	Metaavulavirus	Avian_metaavulavirus_7
ID_2560317	A_californica	0	Viruses	Negarnaviricota	Monjiviricetes	Mononegavirales	Paramyxoviridae	Metaavulavirus	Avian_metaavulavirus_7
ID_2560317	S_floridana	0	Viruses	Negarnaviricota	Monjiviricetes	Mononegavirales	Paramyxoviridae	Metaavulavirus	Avian_metaavulavirus_7
ID_2560317	B_brooksi	0	Viruses	Negarnaviricota	Monjiviricetes	Mononegavirales	Paramyxoviridae	Metaavulavirus	Avian_metaavulavirus_7
ID_2842820	D_laeve	455	Viruses	Uroviricota	Caudoviricetes	Straboviridae	Lazarusvirus
ID_2842820	M_galloprovincialis	933	Viruses	Uroviricota	Caudoviricetes	Straboviridae	Lazarusvirus
ID_2842820	A_ater	0	Viruses	Uroviricota	Caudoviricetes	Straboviridae	Lazarusvirus
ID_2842820	P_ocellatus	1484	Viruses	Uroviricota	Caudoviricetes	Straboviridae	Lazarusvirus
ID_2842820	A_marisindica	0	Viruses	Uroviricota	Caudoviricetes	Straboviridae	Lazarusvirus
ID_2842820	C_gigas	342	Viruses	Uroviricota	Caudoviricetes	Straboviridae	Lazarusvirus
ID_2842820	A_hessleri	168	Viruses	Uroviricota	Caudoviricetes	Straboviridae	Lazarusvirus
ID_2842820	B_glabrata	216	Viruses	Uroviricota	Caudoviricetes	Straboviridae	Lazarusvirus
ID_2842820	E_atroviridis	645	Viruses	Uroviricota	Caudoviricetes	Straboviridae	Lazarusvirus
ID_2842820	P_canaliculata	712	Viruses	Uroviricota	Caudoviricetes	Straboviridae	Lazarusvirus
ID_2842820	H_discus	0	Viruses	Uroviricota	Caudoviricetes	Straboviridae	Lazarusvirus
ID_2842820	A_californica	869	Viruses	Uroviricota	Caudoviricetes	Straboviridae	Lazarusvirus
ID_2842820	S_floridana	850	Viruses	Uroviricota	Caudoviricetes	Straboviridae	Lazarusvirus
ID_2842820	B_brooksi	15428	Viruses	Uroviricota	Caudoviricetes	Straboviridae	Lazarusvirus
ID_83191	D_laeve	2276	Viruses	Nucleocytoviricota	Pokkesviricetes	Chitovirales	Poxviridae	Deltaentomopoxvirus	Melanoplus_sanguinipes_entomopoxvirus
ID_83191	M_galloprovincialis	4106	Viruses	Nucleocytoviricota	Pokkesviricetes	Chitovirales	Poxviridae	Deltaentomopoxvirus	Melanoplus_sanguinipes_entomopoxvirus
ID_83191	A_ater	1770	Viruses	Nucleocytoviricota	Pokkesviricetes	Chitovirales	Poxviridae	Deltaentomopoxvirus	Melanoplus_sanguinipes_entomopoxvirus
ID_83191	P_ocellatus	3563	Viruses	Nucleocytoviricota	Pokkesviricetes	Chitovirales	Poxviridae	Deltaentomopoxvirus	Melanoplus_sanguinipes_entomopoxvirus
ID_83191	A_marisindica	1241	Viruses	Nucleocytoviricota	Pokkesviricetes	Chitovirales	Poxviridae	Deltaentomopoxvirus	Melanoplus_sanguinipes_entomopoxvirus
ID_83191	C_gigas	3196	Viruses	Nucleocytoviricota	Pokkesviricetes	Chitovirales	Poxviridae	Deltaentomopoxvirus	Melanoplus_sanguinipes_entomopoxvirus
ID_83191	A_hessleri	841	Viruses	Nucleocytoviricota	Pokkesviricetes	Chitovirales	Poxviridae	Deltaentomopoxvirus	Melanoplus_sanguinipes_entomopoxvirus
ID_83191	B_glabrata	1515	Viruses	Nucleocytoviricota	Pokkesviricetes	Chitovirales	Poxviridae	Deltaentomopoxvirus	Melanoplus_sanguinipes_entomopoxvirus
ID_83191	E_atroviridis	368	Viruses	Nucleocytoviricota	Pokkesviricetes	Chitovirales	Poxviridae	Deltaentomopoxvirus	Melanoplus_sanguinipes_entomopoxvirus
ID_83191	P_canaliculata	1140	Viruses	Nucleocytoviricota	Pokkesviricetes	Chitovirales	Poxviridae	Deltaentomopoxvirus	Melanoplus_sanguinipes_entomopoxvirus
ID_83191	H_discus	563	Viruses	Nucleocytoviricota	Pokkesviricetes	Chitovirales	Poxviridae	Deltaentomopoxvirus	Melanoplus_sanguinipes_entomopoxvirus
ID_83191	A_californica	1449	Viruses	Nucleocytoviricota	Pokkesviricetes	Chitovirales	Poxviridae	Deltaentomopoxvirus	Melanoplus_sanguinipes_entomopoxvirus
ID_83191	S_floridana	850	Viruses	Nucleocytoviricota	Pokkesviricetes	Chitovirales	Poxviridae	Deltaentomopoxvirus	Melanoplus_sanguinipes_entomopoxvirus
ID_83191	B_brooksi	656	Viruses	Nucleocytoviricota	Pokkesviricetes	Chitovirales	Poxviridae	Deltaentomopoxvirus	Melanoplus_sanguinipes_entomopoxvirus
ID_2733597	D_laeve	0	Viruses	Uroviricota	Caudoviricetes	Crassvirales	Autographiviridae	Bucovirus	buco
ID_2733597	M_galloprovincialis	0	Viruses	Uroviricota	Caudoviricetes	Crassvirales	Autographiviridae	Bucovirus	buco
ID_2733597	A_ater	0	Viruses	Uroviricota	Caudoviricetes	Crassvirales	Autographiviridae	Bucovirus	buco
ID_2733597	P_ocellatus	0	Viruses	Uroviricota	Caudoviricetes	Crassvirales	Autographiviridae	Bucovirus	buco
ID_2733597	A_marisindica	1655	Viruses	Uroviricota	Caudoviricetes	Crassvirales	Autographiviridae	Bucovirus	buco
ID_2733597	C_gigas	0	Viruses	Uroviricota	Caudoviricetes	Crassvirales	Autographiviridae	Bucovirus	buco
ID_2733597	A_hessleri	31307	Viruses	Uroviricota	Caudoviricetes	Crassvirales	Autographiviridae	Bucovirus	buco
ID_2733597	B_glabrata	0	Viruses	Uroviricota	Caudoviricetes	Crassvirales	Autographiviridae	Bucovirus	buco
ID_2733597	E_atroviridis	1106	Viruses	Uroviricota	Caudoviricetes	Crassvirales	Autographiviridae	Bucovirus	buco
ID_2733597	P_canaliculata	0	Viruses	Uroviricota	Caudoviricetes	Crassvirales	Autographiviridae	Bucovirus	buco
ID_2733597	H_discus	0	Viruses	Uroviricota	Caudoviricetes	Crassvirales	Autographiviridae	Bucovirus	buco
ID_2733597	A_californica	0	Viruses	Uroviricota	Caudoviricetes	Crassvirales	Autographiviridae	Bucovirus	buco
ID_2733597	S_floridana	0	Viruses	Uroviricota	Caudoviricetes	Crassvirales	Autographiviridae	Bucovirus	buco
ID_2733597	B_brooksi	0	Viruses	Uroviricota	Caudoviricetes	Crassvirales	Autographiviridae	Bucovirus	buco
ID_1179664	D_laeve	455	Viruses	Nucleocytoviricota	Pokkesviricetes	Chitovirales	Poxviridae	Betaentomopoxvirus	Mythimna_separata_entomopoxvirus
ID_1179664	M_galloprovincialis	1493	Viruses	Nucleocytoviricota	Pokkesviricetes	Chitovirales	Poxviridae	Betaentomopoxvirus	Mythimna_separata_entomopoxvirus
ID_1179664	A_ater	758	Viruses	Nucleocytoviricota	Pokkesviricetes	Chitovirales	Poxviridae	Betaentomopoxvirus	Mythimna_separata_entomopoxvirus
ID_1179664	P_ocellatus	2731	Viruses	Nucleocytoviricota	Pokkesviricetes	Chitovirales	Poxviridae	Betaentomopoxvirus	Mythimna_separata_entomopoxvirus
ID_1179664	A_marisindica	620	Viruses	Nucleocytoviricota	Pokkesviricetes	Chitovirales	Poxviridae	Betaentomopoxvirus	Mythimna_separata_entomopoxvirus
ID_1179664	C_gigas	2169	Viruses	Nucleocytoviricota	Pokkesviricetes	Chitovirales	Poxviridae	Betaentomopoxvirus	Mythimna_separata_entomopoxvirus
ID_1179664	A_hessleri	504	Viruses	Nucleocytoviricota	Pokkesviricetes	Chitovirales	Poxviridae	Betaentomopoxvirus	Mythimna_separata_entomopoxvirus
ID_1179664	B_glabrata	3248	Viruses	Nucleocytoviricota	Pokkesviricetes	Chitovirales	Poxviridae	Betaentomopoxvirus	Mythimna_separata_entomopoxvirus
ID_1179664	E_atroviridis	2120	Viruses	Nucleocytoviricota	Pokkesviricetes	Chitovirales	Poxviridae	Betaentomopoxvirus	Mythimna_separata_entomopoxvirus
ID_1179664	P_canaliculata	1852	Viruses	Nucleocytoviricota	Pokkesviricetes	Chitovirales	Poxviridae	Betaentomopoxvirus	Mythimna_separata_entomopoxvirus
ID_1179664	H_discus	0	Viruses	Nucleocytoviricota	Pokkesviricetes	Chitovirales	Poxviridae	Betaentomopoxvirus	Mythimna_separata_entomopoxvirus
ID_1179664	A_californica	1703	Viruses	Nucleocytoviricota	Pokkesviricetes	Chitovirales	Poxviridae	Betaentomopoxvirus	Mythimna_separata_entomopoxvirus
ID_1179664	S_floridana	425	Viruses	Nucleocytoviricota	Pokkesviricetes	Chitovirales	Poxviridae	Betaentomopoxvirus	Mythimna_separata_entomopoxvirus
ID_1179664	B_brooksi	3501	Viruses	Nucleocytoviricota	Pokkesviricetes	Chitovirales	Poxviridae	Betaentomopoxvirus	Mythimna_separata_entomopoxvirus
ID_1329402	D_laeve	910	Viruses	Nucleocytoviricota	Pokkesviricetes	Chitovirales	Poxviridae	Vespertilionpoxvirus	Eptesipox_virus
ID_1329402	M_galloprovincialis	933	Viruses	Nucleocytoviricota	Pokkesviricetes	Chitovirales	Poxviridae	Vespertilionpoxvirus	Eptesipox_virus
ID_1329402	A_ater	0	Viruses	Nucleocytoviricota	Pokkesviricetes	Chitovirales	Poxviridae	Vespertilionpoxvirus	Eptesipox_virus
ID_1329402	P_ocellatus	2821	Viruses	Nucleocytoviricota	Pokkesviricetes	Chitovirales	Poxviridae	Vespertilionpoxvirus	Eptesipox_virus
ID_1329402	A_marisindica	206	Viruses	Nucleocytoviricota	Pokkesviricetes	Chitovirales	Poxviridae	Vespertilionpoxvirus	Eptesipox_virus
ID_1329402	C_gigas	1313	Viruses	Nucleocytoviricota	Pokkesviricetes	Chitovirales	Poxviridae	Vespertilionpoxvirus	Eptesipox_virus
ID_1329402	A_hessleri	841	Viruses	Nucleocytoviricota	Pokkesviricetes	Chitovirales	Poxviridae	Vespertilionpoxvirus	Eptesipox_virus
ID_1329402	B_glabrata	216	Viruses	Nucleocytoviricota	Pokkesviricetes	Chitovirales	Poxviridae	Vespertilionpoxvirus	Eptesipox_virus
ID_1329402	E_atroviridis	2581	Viruses	Nucleocytoviricota	Pokkesviricetes	Chitovirales	Poxviridae	Vespertilionpoxvirus	Eptesipox_virus
ID_1329402	P_canaliculata	1995	Viruses	Nucleocytoviricota	Pokkesviricetes	Chitovirales	Poxviridae	Vespertilionpoxvirus	Eptesipox_virus
ID_1329402	H_discus	1689	Viruses	Nucleocytoviricota	Pokkesviricetes	Chitovirales	Poxviridae	Vespertilionpoxvirus	Eptesipox_virus
ID_1329402	A_californica	3008	Viruses	Nucleocytoviricota	Pokkesviricetes	Chitovirales	Poxviridae	Vespertilionpoxvirus	Eptesipox_virus
ID_1329402	S_floridana	1276	Viruses	Nucleocytoviricota	Pokkesviricetes	Chitovirales	Poxviridae	Vespertilionpoxvirus	Eptesipox_virus
ID_1329402	B_brooksi	3173	Viruses	Nucleocytoviricota	Pokkesviricetes	Chitovirales	Poxviridae	Vespertilionpoxvirus	Eptesipox_virus
ID_1720526	D_laeve	0	Viruses	Nucleocytoviricota	Megaviricetes	Pimascovirales	Marseilleviridae	Marseillevirus	Golden_Marseillevirus
ID_1720526	M_galloprovincialis	559	Viruses	Nucleocytoviricota	Megaviricetes	Pimascovirales	Marseilleviridae	Marseillevirus	Golden_Marseillevirus
ID_1720526	A_ater	0	Viruses	Nucleocytoviricota	Megaviricetes	Pimascovirales	Marseilleviridae	Marseillevirus	Golden_Marseillevirus
ID_1720526	P_ocellatus	623	Viruses	Nucleocytoviricota	Megaviricetes	Pimascovirales	Marseilleviridae	Marseillevirus	Golden_Marseillevirus
ID_1720526	A_marisindica	1448	Viruses	Nucleocytoviricota	Megaviricetes	Pimascovirales	Marseilleviridae	Marseillevirus	Golden_Marseillevirus
ID_1720526	C_gigas	685	Viruses	Nucleocytoviricota	Megaviricetes	Pimascovirales	Marseilleviridae	Marseillevirus	Golden_Marseillevirus
ID_1720526	A_hessleri	336	Viruses	Nucleocytoviricota	Megaviricetes	Pimascovirales	Marseilleviridae	Marseillevirus	Golden_Marseillevirus
ID_1720526	B_glabrata	1515	Viruses	Nucleocytoviricota	Megaviricetes	Pimascovirales	Marseilleviridae	Marseillevirus	Golden_Marseillevirus
ID_1720526	E_atroviridis	1752	Viruses	Nucleocytoviricota	Megaviricetes	Pimascovirales	Marseilleviridae	Marseillevirus	Golden_Marseillevirus
ID_1720526	P_canaliculata	2137	Viruses	Nucleocytoviricota	Megaviricetes	Pimascovirales	Marseilleviridae	Marseillevirus	Golden_Marseillevirus
ID_1720526	H_discus	1126	Viruses	Nucleocytoviricota	Megaviricetes	Pimascovirales	Marseilleviridae	Marseillevirus	Golden_Marseillevirus
ID_1720526	A_californica	289	Viruses	Nucleocytoviricota	Megaviricetes	Pimascovirales	Marseilleviridae	Marseillevirus	Golden_Marseillevirus
ID_1720526	S_floridana	45099	Viruses	Nucleocytoviricota	Megaviricetes	Pimascovirales	Marseilleviridae	Marseillevirus	Golden_Marseillevirus
ID_1720526	B_brooksi	765	Viruses	Nucleocytoviricota	Megaviricetes	Pimascovirales	Marseilleviridae	Marseillevirus	Golden_Marseillevirus
ID_2955235	D_laeve	455	Viruses	Uroviricota	Caudoviricetes	Crassvirales	Steigviridae	Akihdevirus	balticus
ID_2955235	M_galloprovincialis	3733	Viruses	Uroviricota	Caudoviricetes	Crassvirales	Steigviridae	Akihdevirus	balticus
ID_2955235	A_ater	0	Viruses	Uroviricota	Caudoviricetes	Crassvirales	Steigviridae	Akihdevirus	balticus
ID_2955235	P_ocellatus	0	Viruses	Uroviricota	Caudoviricetes	Crassvirales	Steigviridae	Akihdevirus	balticus
ID_2955235	A_marisindica	413	Viruses	Uroviricota	Caudoviricetes	Crassvirales	Steigviridae	Akihdevirus	balticus
ID_2955235	C_gigas	913	Viruses	Uroviricota	Caudoviricetes	Crassvirales	Steigviridae	Akihdevirus	balticus
ID_2955235	A_hessleri	0	Viruses	Uroviricota	Caudoviricetes	Crassvirales	Steigviridae	Akihdevirus	balticus
ID_2955235	B_glabrata	7579	Viruses	Uroviricota	Caudoviricetes	Crassvirales	Steigviridae	Akihdevirus	balticus
ID_2955235	E_atroviridis	1567	Viruses	Uroviricota	Caudoviricetes	Crassvirales	Steigviridae	Akihdevirus	balticus
ID_2955235	P_canaliculata	285	Viruses	Uroviricota	Caudoviricetes	Crassvirales	Steigviridae	Akihdevirus	balticus
ID_2955235	H_discus	0	Viruses	Uroviricota	Caudoviricetes	Crassvirales	Steigviridae	Akihdevirus	balticus
ID_2955235	A_californica	0	Viruses	Uroviricota	Caudoviricetes	Crassvirales	Steigviridae	Akihdevirus	balticus
ID_2955235	S_floridana	0	Viruses	Uroviricota	Caudoviricetes	Crassvirales	Steigviridae	Akihdevirus	balticus
ID_2955235	B_brooksi	11708	Viruses	Uroviricota	Caudoviricetes	Crassvirales	Steigviridae	Akihdevirus	balticus
ID_342409	D_laeve	1365	Viruses	Artverviricota	Naldaviricetes	Lefavirales	Nimaviridae	Whispovirus	White_spot_syndrome_virus
ID_342409	M_galloprovincialis	373	Viruses	Artverviricota	Naldaviricetes	Lefavirales	Nimaviridae	Whispovirus	White_spot_syndrome_virus
ID_342409	A_ater	252	Viruses	Artverviricota	Naldaviricetes	Lefavirales	Nimaviridae	Whispovirus	White_spot_syndrome_virus
ID_342409	P_ocellatus	1811	Viruses	Artverviricota	Naldaviricetes	Lefavirales	Nimaviridae	Whispovirus	White_spot_syndrome_virus
ID_342409	A_marisindica	206	Viruses	Artverviricota	Naldaviricetes	Lefavirales	Nimaviridae	Whispovirus	White_spot_syndrome_virus
ID_342409	C_gigas	342	Viruses	Artverviricota	Naldaviricetes	Lefavirales	Nimaviridae	Whispovirus	White_spot_syndrome_virus
ID_342409	A_hessleri	841	Viruses	Artverviricota	Naldaviricetes	Lefavirales	Nimaviridae	Whispovirus	White_spot_syndrome_virus
ID_342409	B_glabrata	433	Viruses	Artverviricota	Naldaviricetes	Lefavirales	Nimaviridae	Whispovirus	White_spot_syndrome_virus
ID_342409	E_atroviridis	737	Viruses	Artverviricota	Naldaviricetes	Lefavirales	Nimaviridae	Whispovirus	White_spot_syndrome_virus
ID_342409	P_canaliculata	427	Viruses	Artverviricota	Naldaviricetes	Lefavirales	Nimaviridae	Whispovirus	White_spot_syndrome_virus
ID_342409	H_discus	0	Viruses	Artverviricota	Naldaviricetes	Lefavirales	Nimaviridae	Whispovirus	White_spot_syndrome_virus
ID_342409	A_californica	7502	Viruses	Artverviricota	Naldaviricetes	Lefavirales	Nimaviridae	Whispovirus	White_spot_syndrome_virus
ID_342409	S_floridana	0	Viruses	Artverviricota	Naldaviricetes	Lefavirales	Nimaviridae	Whispovirus	White_spot_syndrome_virus
ID_342409	B_brooksi	328	Viruses	Artverviricota	Naldaviricetes	Lefavirales	Nimaviridae	Whispovirus	White_spot_syndrome_virus
ID_2734145	D_laeve	910	Viruses	Uroviricota	Caudoviricetes	Crassvirales	Forsetiviridae	Tamkungvirus	ST4
ID_2734145	M_galloprovincialis	30239	Viruses	Uroviricota	Caudoviricetes	Crassvirales	Forsetiviridae	Tamkungvirus	ST4
ID_2734145	A_ater	0	Viruses	Uroviricota	Caudoviricetes	Crassvirales	Forsetiviridae	Tamkungvirus	ST4
ID_2734145	P_ocellatus	29	Viruses	Uroviricota	Caudoviricetes	Crassvirales	Forsetiviridae	Tamkungvirus	ST4
ID_2734145	A_marisindica	0	Viruses	Uroviricota	Caudoviricetes	Crassvirales	Forsetiviridae	Tamkungvirus	ST4
ID_2734145	C_gigas	685	Viruses	Uroviricota	Caudoviricetes	Crassvirales	Forsetiviridae	Tamkungvirus	ST4
ID_2734145	A_hessleri	168	Viruses	Uroviricota	Caudoviricetes	Crassvirales	Forsetiviridae	Tamkungvirus	ST4
ID_2734145	B_glabrata	0	Viruses	Uroviricota	Caudoviricetes	Crassvirales	Forsetiviridae	Tamkungvirus	ST4
ID_2734145	E_atroviridis	92	Viruses	Uroviricota	Caudoviricetes	Crassvirales	Forsetiviridae	Tamkungvirus	ST4
ID_2734145	P_canaliculata	142	Viruses	Uroviricota	Caudoviricetes	Crassvirales	Forsetiviridae	Tamkungvirus	ST4
ID_2734145	H_discus	0	Viruses	Uroviricota	Caudoviricetes	Crassvirales	Forsetiviridae	Tamkungvirus	ST4
ID_2734145	A_californica	0	Viruses	Uroviricota	Caudoviricetes	Crassvirales	Forsetiviridae	Tamkungvirus	ST4
ID_2734145	S_floridana	0	Viruses	Uroviricota	Caudoviricetes	Crassvirales	Forsetiviridae	Tamkungvirus	ST4
ID_2734145	B_brooksi	984	Viruses	Uroviricota	Caudoviricetes	Crassvirales	Forsetiviridae	Tamkungvirus	ST4
ID_2733960	D_laeve	0	Viruses	Uroviricota	Caudoviricetes	Crassvirales	Autographiviridae	Stopavirus	HTVC011P
ID_2733960	M_galloprovincialis	30612	Viruses	Uroviricota	Caudoviricetes	Crassvirales	Autographiviridae	Stopavirus	HTVC011P
ID_2733960	A_ater	0	Viruses	Uroviricota	Caudoviricetes	Crassvirales	Autographiviridae	Stopavirus	HTVC011P
ID_2733960	P_ocellatus	742	Viruses	Uroviricota	Caudoviricetes	Crassvirales	Autographiviridae	Stopavirus	HTVC011P
ID_2733960	A_marisindica	0	Viruses	Uroviricota	Caudoviricetes	Crassvirales	Autographiviridae	Stopavirus	HTVC011P
ID_2733960	C_gigas	57	Viruses	Uroviricota	Caudoviricetes	Crassvirales	Autographiviridae	Stopavirus	HTVC011P
ID_2733960	A_hessleri	0	Viruses	Uroviricota	Caudoviricetes	Crassvirales	Autographiviridae	Stopavirus	HTVC011P
ID_2733960	B_glabrata	216	Viruses	Uroviricota	Caudoviricetes	Crassvirales	Autographiviridae	Stopavirus	HTVC011P
ID_2733960	E_atroviridis	0	Viruses	Uroviricota	Caudoviricetes	Crassvirales	Autographiviridae	Stopavirus	HTVC011P
ID_2733960	P_canaliculata	0	Viruses	Uroviricota	Caudoviricetes	Crassvirales	Autographiviridae	Stopavirus	HTVC011P
ID_2733960	H_discus	0	Viruses	Uroviricota	Caudoviricetes	Crassvirales	Autographiviridae	Stopavirus	HTVC011P
ID_2733960	A_californica	289	Viruses	Uroviricota	Caudoviricetes	Crassvirales	Autographiviridae	Stopavirus	HTVC011P
ID_2733960	S_floridana	0	Viruses	Uroviricota	Caudoviricetes	Crassvirales	Autographiviridae	Stopavirus	HTVC011P
ID_2733960	B_brooksi	765	Viruses	Uroviricota	Caudoviricetes	Crassvirales	Autographiviridae	Stopavirus	HTVC011P
ID_2955972	D_laeve	0	Viruses	Uroviricota	Caudoviricetes	Kyanoviridae	Haifavirus	tim68
ID_2955972	M_galloprovincialis	14932	Viruses	Uroviricota	Caudoviricetes	Kyanoviridae	Haifavirus	tim68
ID_2955972	A_ater	0	Viruses	Uroviricota	Caudoviricetes	Kyanoviridae	Haifavirus	tim68
ID_2955972	P_ocellatus	2880	Viruses	Uroviricota	Caudoviricetes	Kyanoviridae	Haifavirus	tim68
ID_2955972	A_marisindica	413	Viruses	Uroviricota	Caudoviricetes	Kyanoviridae	Haifavirus	tim68
ID_2955972	C_gigas	627	Viruses	Uroviricota	Caudoviricetes	Kyanoviridae	Haifavirus	tim68
ID_2955972	A_hessleri	3029	Viruses	Uroviricota	Caudoviricetes	Kyanoviridae	Haifavirus	tim68
ID_2955972	B_glabrata	0	Viruses	Uroviricota	Caudoviricetes	Kyanoviridae	Haifavirus	tim68
ID_2955972	E_atroviridis	4518	Viruses	Uroviricota	Caudoviricetes	Kyanoviridae	Haifavirus	tim68
ID_2955972	P_canaliculata	0	Viruses	Uroviricota	Caudoviricetes	Kyanoviridae	Haifavirus	tim68
ID_2955972	H_discus	0	Viruses	Uroviricota	Caudoviricetes	Kyanoviridae	Haifavirus	tim68
ID_2955972	A_californica	1159	Viruses	Uroviricota	Caudoviricetes	Kyanoviridae	Haifavirus	tim68
ID_2955972	S_floridana	0	Viruses	Uroviricota	Caudoviricetes	Kyanoviridae	Haifavirus	tim68
ID_2955972	B_brooksi	547	Viruses	Uroviricota	Caudoviricetes	Kyanoviridae	Haifavirus	tim68
ID_1636617	D_laeve	910	Viruses	Uroviricota	Caudoviricetes	Crassvirales	Pachyviridae	Firehammervirus
ID_1636617	M_galloprovincialis	1306	Viruses	Uroviricota	Caudoviricetes	Crassvirales	Pachyviridae	Firehammervirus
ID_1636617	A_ater	0	Viruses	Uroviricota	Caudoviricetes	Crassvirales	Pachyviridae	Firehammervirus
ID_1636617	P_ocellatus	1722	Viruses	Uroviricota	Caudoviricetes	Crassvirales	Pachyviridae	Firehammervirus
ID_1636617	A_marisindica	0	Viruses	Uroviricota	Caudoviricetes	Crassvirales	Pachyviridae	Firehammervirus
ID_1636617	C_gigas	2055	Viruses	Uroviricota	Caudoviricetes	Crassvirales	Pachyviridae	Firehammervirus
ID_1636617	A_hessleri	336	Viruses	Uroviricota	Caudoviricetes	Crassvirales	Pachyviridae	Firehammervirus
ID_1636617	B_glabrata	0	Viruses	Uroviricota	Caudoviricetes	Crassvirales	Pachyviridae	Firehammervirus
ID_1636617	E_atroviridis	829	Viruses	Uroviricota	Caudoviricetes	Crassvirales	Pachyviridae	Firehammervirus
ID_1636617	P_canaliculata	427	Viruses	Uroviricota	Caudoviricetes	Crassvirales	Pachyviridae	Firehammervirus
ID_1636617	H_discus	563	Viruses	Uroviricota	Caudoviricetes	Crassvirales	Pachyviridae	Firehammervirus
ID_1636617	A_californica	36	Viruses	Uroviricota	Caudoviricetes	Crassvirales	Pachyviridae	Firehammervirus
ID_1636617	S_floridana	425	Viruses	Uroviricota	Caudoviricetes	Crassvirales	Pachyviridae	Firehammervirus
ID_1636617	B_brooksi	11379	Viruses	Uroviricota	Caudoviricetes	Crassvirales	Pachyviridae	Firehammervirus
ID_573172	D_laeve	0	Viruses	Uroviricota	Caudoviricetes	Crassvirales	Myoviridae	Vibrio_phage_eugene_12A10
ID_573172	M_galloprovincialis	33225	Viruses	Uroviricota	Caudoviricetes	Crassvirales	Myoviridae	Vibrio_phage_eugene_12A10
ID_573172	A_ater	0	Viruses	Uroviricota	Caudoviricetes	Crassvirales	Myoviridae	Vibrio_phage_eugene_12A10
ID_573172	P_ocellatus	0	Viruses	Uroviricota	Caudoviricetes	Crassvirales	Myoviridae	Vibrio_phage_eugene_12A10
ID_573172	A_marisindica	0	Viruses	Uroviricota	Caudoviricetes	Crassvirales	Myoviridae	Vibrio_phage_eugene_12A10
ID_573172	C_gigas	57	Viruses	Uroviricota	Caudoviricetes	Crassvirales	Myoviridae	Vibrio_phage_eugene_12A10
ID_573172	A_hessleri	0	Viruses	Uroviricota	Caudoviricetes	Crassvirales	Myoviridae	Vibrio_phage_eugene_12A10
ID_573172	B_glabrata	0	Viruses	Uroviricota	Caudoviricetes	Crassvirales	Myoviridae	Vibrio_phage_eugene_12A10
ID_573172	E_atroviridis	0	Viruses	Uroviricota	Caudoviricetes	Crassvirales	Myoviridae	Vibrio_phage_eugene_12A10
ID_573172	P_canaliculata	0	Viruses	Uroviricota	Caudoviricetes	Crassvirales	Myoviridae	Vibrio_phage_eugene_12A10
ID_573172	H_discus	0	Viruses	Uroviricota	Caudoviricetes	Crassvirales	Myoviridae	Vibrio_phage_eugene_12A10
ID_573172	A_californica	36	Viruses	Uroviricota	Caudoviricetes	Crassvirales	Myoviridae	Vibrio_phage_eugene_12A10
ID_573172	S_floridana	0	Viruses	Uroviricota	Caudoviricetes	Crassvirales	Myoviridae	Vibrio_phage_eugene_12A10
ID_573172	B_brooksi	0	Viruses	Uroviricota	Caudoviricetes	Crassvirales	Myoviridae	Vibrio_phage_eugene_12A10
ID_2508226	D_laeve	0	Viruses	Pisuviricota	Pisoniviricetes	Nidovirales	Mononiviridae	Alphamononivirus	Planidovirus_1
ID_2508226	M_galloprovincialis	0	Viruses	Pisuviricota	Pisoniviricetes	Nidovirales	Mononiviridae	Alphamononivirus	Planidovirus_1
ID_2508226	A_ater	0	Viruses	Pisuviricota	Pisoniviricetes	Nidovirales	Mononiviridae	Alphamononivirus	Planidovirus_1
ID_2508226	P_ocellatus	831	Viruses	Pisuviricota	Pisoniviricetes	Nidovirales	Mononiviridae	Alphamononivirus	Planidovirus_1
ID_2508226	A_marisindica	0	Viruses	Pisuviricota	Pisoniviricetes	Nidovirales	Mononiviridae	Alphamononivirus	Planidovirus_1
ID_2508226	C_gigas	8106	Viruses	Pisuviricota	Pisoniviricetes	Nidovirales	Mononiviridae	Alphamononivirus	Planidovirus_1
ID_2508226	A_hessleri	0	Viruses	Pisuviricota	Pisoniviricetes	Nidovirales	Mononiviridae	Alphamononivirus	Planidovirus_1
ID_2508226	B_glabrata	433	Viruses	Pisuviricota	Pisoniviricetes	Nidovirales	Mononiviridae	Alphamononivirus	Planidovirus_1
ID_2508226	E_atroviridis	368	Viruses	Pisuviricota	Pisoniviricetes	Nidovirales	Mononiviridae	Alphamononivirus	Planidovirus_1
ID_2508226	P_canaliculata	0	Viruses	Pisuviricota	Pisoniviricetes	Nidovirales	Mononiviridae	Alphamononivirus	Planidovirus_1
ID_2508226	H_discus	0	Viruses	Pisuviricota	Pisoniviricetes	Nidovirales	Mononiviridae	Alphamononivirus	Planidovirus_1
ID_2508226	A_californica	579	Viruses	Pisuviricota	Pisoniviricetes	Nidovirales	Mononiviridae	Alphamononivirus	Planidovirus_1
ID_2508226	S_floridana	0	Viruses	Pisuviricota	Pisoniviricetes	Nidovirales	Mononiviridae	Alphamononivirus	Planidovirus_1
ID_2508226	B_brooksi	1094	Viruses	Pisuviricota	Pisoniviricetes	Nidovirales	Mononiviridae	Alphamononivirus	Planidovirus_1
ID_1921704	D_laeve	0	Viruses	Uroviricota	Caudoviricetes	Straboviridae	Tegunavirus
ID_1921704	M_galloprovincialis	559	Viruses	Uroviricota	Caudoviricetes	Straboviridae	Tegunavirus
ID_1921704	A_ater	0	Viruses	Uroviricota	Caudoviricetes	Straboviridae	Tegunavirus
ID_1921704	P_ocellatus	653	Viruses	Uroviricota	Caudoviricetes	Straboviridae	Tegunavirus
ID_1921704	A_marisindica	0	Viruses	Uroviricota	Caudoviricetes	Straboviridae	Tegunavirus
ID_1921704	C_gigas	2740	Viruses	Uroviricota	Caudoviricetes	Straboviridae	Tegunavirus
ID_1921704	A_hessleri	0	Viruses	Uroviricota	Caudoviricetes	Straboviridae	Tegunavirus
ID_1921704	B_glabrata	866	Viruses	Uroviricota	Caudoviricetes	Straboviridae	Tegunavirus
ID_1921704	E_atroviridis	0	Viruses	Uroviricota	Caudoviricetes	Straboviridae	Tegunavirus
ID_1921704	P_canaliculata	142	Viruses	Uroviricota	Caudoviricetes	Straboviridae	Tegunavirus
ID_1921704	H_discus	0	Viruses	Uroviricota	Caudoviricetes	Straboviridae	Tegunavirus
ID_1921704	A_californica	289	Viruses	Uroviricota	Caudoviricetes	Straboviridae	Tegunavirus
ID_1921704	S_floridana	1701	Viruses	Uroviricota	Caudoviricetes	Straboviridae	Tegunavirus
ID_1921704	B_brooksi	11160	Viruses	Uroviricota	Caudoviricetes	Straboviridae	Tegunavirus
ID_2734369	D_laeve	0	Viruses	Negarnaviricota	Monjiviricetes	Mononegavirales	Rhabdoviridae	Alphanucleorhabdovirus	tritici
ID_2734369	M_galloprovincialis	186	Viruses	Negarnaviricota	Monjiviricetes	Mononegavirales	Rhabdoviridae	Alphanucleorhabdovirus	tritici
ID_2734369	A_ater	0	Viruses	Negarnaviricota	Monjiviricetes	Mononegavirales	Rhabdoviridae	Alphanucleorhabdovirus	tritici
ID_2734369	P_ocellatus	15055	Viruses	Negarnaviricota	Monjiviricetes	Mononegavirales	Rhabdoviridae	Alphanucleorhabdovirus	tritici
ID_2734369	A_marisindica	0	Viruses	Negarnaviricota	Monjiviricetes	Mononegavirales	Rhabdoviridae	Alphanucleorhabdovirus	tritici
ID_2734369	C_gigas	0	Viruses	Negarnaviricota	Monjiviricetes	Mononegavirales	Rhabdoviridae	Alphanucleorhabdovirus	tritici
ID_2734369	A_hessleri	0	Viruses	Negarnaviricota	Monjiviricetes	Mononegavirales	Rhabdoviridae	Alphanucleorhabdovirus	tritici
ID_2734369	B_glabrata	866	Viruses	Negarnaviricota	Monjiviricetes	Mononegavirales	Rhabdoviridae	Alphanucleorhabdovirus	tritici
ID_2734369	E_atroviridis	92	Viruses	Negarnaviricota	Monjiviricetes	Mononegavirales	Rhabdoviridae	Alphanucleorhabdovirus	tritici
ID_2734369	P_canaliculata	0	Viruses	Negarnaviricota	Monjiviricetes	Mononegavirales	Rhabdoviridae	Alphanucleorhabdovirus	tritici
ID_2734369	H_discus	0	Viruses	Negarnaviricota	Monjiviricetes	Mononegavirales	Rhabdoviridae	Alphanucleorhabdovirus	tritici
ID_2734369	A_californica	0	Viruses	Negarnaviricota	Monjiviricetes	Mononegavirales	Rhabdoviridae	Alphanucleorhabdovirus	tritici
ID_2734369	S_floridana	0	Viruses	Negarnaviricota	Monjiviricetes	Mononegavirales	Rhabdoviridae	Alphanucleorhabdovirus	tritici
ID_2734369	B_brooksi	0	Viruses	Negarnaviricota	Monjiviricetes	Mononegavirales	Rhabdoviridae	Alphanucleorhabdovirus	tritici
ID_2846436	D_laeve	455	Viruses	Uroviricota	Caudoviricetes	Crassvirales	Pachyviridae	Kungbxnavirus	pT24
ID_2846436	M_galloprovincialis	559	Viruses	Uroviricota	Caudoviricetes	Crassvirales	Pachyviridae	Kungbxnavirus	pT24
ID_2846436	A_ater	758	Viruses	Uroviricota	Caudoviricetes	Crassvirales	Pachyviridae	Kungbxnavirus	pT24
ID_2846436	P_ocellatus	3622	Viruses	Uroviricota	Caudoviricetes	Crassvirales	Pachyviridae	Kungbxnavirus	pT24
ID_2846436	A_marisindica	827	Viruses	Uroviricota	Caudoviricetes	Crassvirales	Pachyviridae	Kungbxnavirus	pT24
ID_2846436	C_gigas	1712	Viruses	Uroviricota	Caudoviricetes	Crassvirales	Pachyviridae	Kungbxnavirus	pT24
ID_2846436	A_hessleri	0	Viruses	Uroviricota	Caudoviricetes	Crassvirales	Pachyviridae	Kungbxnavirus	pT24
ID_2846436	B_glabrata	3248	Viruses	Uroviricota	Caudoviricetes	Crassvirales	Pachyviridae	Kungbxnavirus	pT24
ID_2846436	E_atroviridis	645	Viruses	Uroviricota	Caudoviricetes	Crassvirales	Pachyviridae	Kungbxnavirus	pT24
ID_2846436	P_canaliculata	2137	Viruses	Uroviricota	Caudoviricetes	Crassvirales	Pachyviridae	Kungbxnavirus	pT24
ID_2846436	H_discus	0	Viruses	Uroviricota	Caudoviricetes	Crassvirales	Pachyviridae	Kungbxnavirus	pT24
ID_2846436	A_californica	1522	Viruses	Uroviricota	Caudoviricetes	Crassvirales	Pachyviridae	Kungbxnavirus	pT24
ID_2846436	S_floridana	850	Viruses	Uroviricota	Caudoviricetes	Crassvirales	Pachyviridae	Kungbxnavirus	pT24
ID_2846436	B_brooksi	1860	Viruses	Uroviricota	Caudoviricetes	Crassvirales	Pachyviridae	Kungbxnavirus	pT24
ID_44088	D_laeve	910	Viruses	Nucleocytoviricota	Pokkesviricetes	Chitovirales	Poxviridae	Avipoxvirus	Canarypox_virus
ID_44088	M_galloprovincialis	2986	Viruses	Nucleocytoviricota	Pokkesviricetes	Chitovirales	Poxviridae	Avipoxvirus	Canarypox_virus
ID_44088	A_ater	252	Viruses	Nucleocytoviricota	Pokkesviricetes	Chitovirales	Poxviridae	Avipoxvirus	Canarypox_virus
ID_44088	P_ocellatus	1514	Viruses	Nucleocytoviricota	Pokkesviricetes	Chitovirales	Poxviridae	Avipoxvirus	Canarypox_virus
ID_44088	A_marisindica	0	Viruses	Nucleocytoviricota	Pokkesviricetes	Chitovirales	Poxviridae	Avipoxvirus	Canarypox_virus
ID_44088	C_gigas	2226	Viruses	Nucleocytoviricota	Pokkesviricetes	Chitovirales	Poxviridae	Avipoxvirus	Canarypox_virus
ID_44088	A_hessleri	168	Viruses	Nucleocytoviricota	Pokkesviricetes	Chitovirales	Poxviridae	Avipoxvirus	Canarypox_virus
ID_44088	B_glabrata	2165	Viruses	Nucleocytoviricota	Pokkesviricetes	Chitovirales	Poxviridae	Avipoxvirus	Canarypox_virus
ID_44088	E_atroviridis	737	Viruses	Nucleocytoviricota	Pokkesviricetes	Chitovirales	Poxviridae	Avipoxvirus	Canarypox_virus
ID_44088	P_canaliculata	2137	Viruses	Nucleocytoviricota	Pokkesviricetes	Chitovirales	Poxviridae	Avipoxvirus	Canarypox_virus
ID_44088	H_discus	0	Viruses	Nucleocytoviricota	Pokkesviricetes	Chitovirales	Poxviridae	Avipoxvirus	Canarypox_virus
ID_44088	A_californica	1123	Viruses	Nucleocytoviricota	Pokkesviricetes	Chitovirales	Poxviridae	Avipoxvirus	Canarypox_virus
ID_44088	S_floridana	425	Viruses	Nucleocytoviricota	Pokkesviricetes	Chitovirales	Poxviridae	Avipoxvirus	Canarypox_virus
ID_44088	B_brooksi	3173	Viruses	Nucleocytoviricota	Pokkesviricetes	Chitovirales	Poxviridae	Avipoxvirus	Canarypox_virus
ID_1663210	D_laeve	0	Viruses	Nucleocytoviricota	Megaviricetes	Algavirales	Phycodnaviridae	Prasinovirus	Ostreococcus_mediterraneus_virus_1
ID_1663210	M_galloprovincialis	559	Viruses	Nucleocytoviricota	Megaviricetes	Algavirales	Phycodnaviridae	Prasinovirus	Ostreococcus_mediterraneus_virus_1
ID_1663210	A_ater	0	Viruses	Nucleocytoviricota	Megaviricetes	Algavirales	Phycodnaviridae	Prasinovirus	Ostreococcus_mediterraneus_virus_1
ID_1663210	P_ocellatus	0	Viruses	Nucleocytoviricota	Megaviricetes	Algavirales	Phycodnaviridae	Prasinovirus	Ostreococcus_mediterraneus_virus_1
ID_1663210	A_marisindica	33307	Viruses	Nucleocytoviricota	Megaviricetes	Algavirales	Phycodnaviridae	Prasinovirus	Ostreococcus_mediterraneus_virus_1
ID_1663210	C_gigas	0	Viruses	Nucleocytoviricota	Megaviricetes	Algavirales	Phycodnaviridae	Prasinovirus	Ostreococcus_mediterraneus_virus_1
ID_1663210	A_hessleri	0	Viruses	Nucleocytoviricota	Megaviricetes	Algavirales	Phycodnaviridae	Prasinovirus	Ostreococcus_mediterraneus_virus_1
ID_1663210	B_glabrata	0	Viruses	Nucleocytoviricota	Megaviricetes	Algavirales	Phycodnaviridae	Prasinovirus	Ostreococcus_mediterraneus_virus_1
ID_1663210	E_atroviridis	0	Viruses	Nucleocytoviricota	Megaviricetes	Algavirales	Phycodnaviridae	Prasinovirus	Ostreococcus_mediterraneus_virus_1
ID_1663210	P_canaliculata	142	Viruses	Nucleocytoviricota	Megaviricetes	Algavirales	Phycodnaviridae	Prasinovirus	Ostreococcus_mediterraneus_virus_1
ID_1663210	H_discus	0	Viruses	Nucleocytoviricota	Megaviricetes	Algavirales	Phycodnaviridae	Prasinovirus	Ostreococcus_mediterraneus_virus_1
ID_1663210	A_californica	0	Viruses	Nucleocytoviricota	Megaviricetes	Algavirales	Phycodnaviridae	Prasinovirus	Ostreococcus_mediterraneus_virus_1
ID_1663210	S_floridana	0	Viruses	Nucleocytoviricota	Megaviricetes	Algavirales	Phycodnaviridae	Prasinovirus	Ostreococcus_mediterraneus_virus_1
ID_1663210	B_brooksi	0	Viruses	Nucleocytoviricota	Megaviricetes	Algavirales	Phycodnaviridae	Prasinovirus	Ostreococcus_mediterraneus_virus_1
ID_2843636	D_laeve	0	Viruses	Uroviricota	Caudoviricetes	Crassvirales	Straboviridae	Lazarusvirus	kronadin
ID_2843636	M_galloprovincialis	0	Viruses	Uroviricota	Caudoviricetes	Crassvirales	Straboviridae	Lazarusvirus	kronadin
ID_2843636	A_ater	0	Viruses	Uroviricota	Caudoviricetes	Crassvirales	Straboviridae	Lazarusvirus	kronadin
ID_2843636	P_ocellatus	0	Viruses	Uroviricota	Caudoviricetes	Crassvirales	Straboviridae	Lazarusvirus	kronadin
ID_2843636	A_marisindica	0	Viruses	Uroviricota	Caudoviricetes	Crassvirales	Straboviridae	Lazarusvirus	kronadin
ID_2843636	C_gigas	9419	Viruses	Uroviricota	Caudoviricetes	Crassvirales	Straboviridae	Lazarusvirus	kronadin
ID_2843636	A_hessleri	0	Viruses	Uroviricota	Caudoviricetes	Crassvirales	Straboviridae	Lazarusvirus	kronadin
ID_2843636	B_glabrata	0	Viruses	Uroviricota	Caudoviricetes	Crassvirales	Straboviridae	Lazarusvirus	kronadin
ID_2843636	E_atroviridis	0	Viruses	Uroviricota	Caudoviricetes	Crassvirales	Straboviridae	Lazarusvirus	kronadin
ID_2843636	P_canaliculata	0	Viruses	Uroviricota	Caudoviricetes	Crassvirales	Straboviridae	Lazarusvirus	kronadin
ID_2843636	H_discus	0	Viruses	Uroviricota	Caudoviricetes	Crassvirales	Straboviridae	Lazarusvirus	kronadin
ID_2843636	A_californica	0	Viruses	Uroviricota	Caudoviricetes	Crassvirales	Straboviridae	Lazarusvirus	kronadin
ID_2843636	S_floridana	0	Viruses	Uroviricota	Caudoviricetes	Crassvirales	Straboviridae	Lazarusvirus	kronadin
ID_2843636	B_brooksi	0	Viruses	Uroviricota	Caudoviricetes	Crassvirales	Straboviridae	Lazarusvirus	kronadin
ID_97195	D_laeve	455	Viruses	Nucleocytoviricota	Megaviricetes	Algavirales	Phycodnaviridae	Raphidovirus	Heterosigma_akashiwo_virus_01
ID_97195	M_galloprovincialis	1306	Viruses	Nucleocytoviricota	Megaviricetes	Algavirales	Phycodnaviridae	Raphidovirus	Heterosigma_akashiwo_virus_01
ID_97195	A_ater	0	Viruses	Nucleocytoviricota	Megaviricetes	Algavirales	Phycodnaviridae	Raphidovirus	Heterosigma_akashiwo_virus_01
ID_97195	P_ocellatus	1633	Viruses	Nucleocytoviricota	Megaviricetes	Algavirales	Phycodnaviridae	Raphidovirus	Heterosigma_akashiwo_virus_01
ID_97195	A_marisindica	620	Viruses	Nucleocytoviricota	Megaviricetes	Algavirales	Phycodnaviridae	Raphidovirus	Heterosigma_akashiwo_virus_01
ID_97195	C_gigas	2740	Viruses	Nucleocytoviricota	Megaviricetes	Algavirales	Phycodnaviridae	Raphidovirus	Heterosigma_akashiwo_virus_01
ID_97195	A_hessleri	2188	Viruses	Nucleocytoviricota	Megaviricetes	Algavirales	Phycodnaviridae	Raphidovirus	Heterosigma_akashiwo_virus_01
ID_97195	B_glabrata	866	Viruses	Nucleocytoviricota	Megaviricetes	Algavirales	Phycodnaviridae	Raphidovirus	Heterosigma_akashiwo_virus_01
ID_97195	E_atroviridis	1659	Viruses	Nucleocytoviricota	Megaviricetes	Algavirales	Phycodnaviridae	Raphidovirus	Heterosigma_akashiwo_virus_01
ID_97195	P_canaliculata	427	Viruses	Nucleocytoviricota	Megaviricetes	Algavirales	Phycodnaviridae	Raphidovirus	Heterosigma_akashiwo_virus_01
ID_97195	H_discus	0	Viruses	Nucleocytoviricota	Megaviricetes	Algavirales	Phycodnaviridae	Raphidovirus	Heterosigma_akashiwo_virus_01
ID_97195	A_californica	1485	Viruses	Nucleocytoviricota	Megaviricetes	Algavirales	Phycodnaviridae	Raphidovirus	Heterosigma_akashiwo_virus_01
ID_97195	S_floridana	850	Viruses	Nucleocytoviricota	Megaviricetes	Algavirales	Phycodnaviridae	Raphidovirus	Heterosigma_akashiwo_virus_01
ID_97195	B_brooksi	2844	Viruses	Nucleocytoviricota	Megaviricetes	Algavirales	Phycodnaviridae	Raphidovirus	Heterosigma_akashiwo_virus_01
ID_1985307	D_laeve	0	Viruses	Uroviricota	Caudoviricetes	Crassvirales	Casjensviridae	Kolesnikvirus	M7
ID_1985307	M_galloprovincialis	0	Viruses	Uroviricota	Caudoviricetes	Crassvirales	Casjensviridae	Kolesnikvirus	M7
ID_1985307	A_ater	0	Viruses	Uroviricota	Caudoviricetes	Crassvirales	Casjensviridae	Kolesnikvirus	M7
ID_1985307	P_ocellatus	0	Viruses	Uroviricota	Caudoviricetes	Crassvirales	Casjensviridae	Kolesnikvirus	M7
ID_1985307	A_marisindica	0	Viruses	Uroviricota	Caudoviricetes	Crassvirales	Casjensviridae	Kolesnikvirus	M7
ID_1985307	C_gigas	9191	Viruses	Uroviricota	Caudoviricetes	Crassvirales	Casjensviridae	Kolesnikvirus	M7
ID_1985307	A_hessleri	0	Viruses	Uroviricota	Caudoviricetes	Crassvirales	Casjensviridae	Kolesnikvirus	M7
ID_1985307	B_glabrata	0	Viruses	Uroviricota	Caudoviricetes	Crassvirales	Casjensviridae	Kolesnikvirus	M7
ID_1985307	E_atroviridis	0	Viruses	Uroviricota	Caudoviricetes	Crassvirales	Casjensviridae	Kolesnikvirus	M7
ID_1985307	P_canaliculata	0	Viruses	Uroviricota	Caudoviricetes	Crassvirales	Casjensviridae	Kolesnikvirus	M7
ID_1985307	H_discus	0	Viruses	Uroviricota	Caudoviricetes	Crassvirales	Casjensviridae	Kolesnikvirus	M7
ID_1985307	A_californica	0	Viruses	Uroviricota	Caudoviricetes	Crassvirales	Casjensviridae	Kolesnikvirus	M7
ID_1985307	S_floridana	0	Viruses	Uroviricota	Caudoviricetes	Crassvirales	Casjensviridae	Kolesnikvirus	M7
ID_1985307	B_brooksi	0	Viruses	Uroviricota	Caudoviricetes	Crassvirales	Casjensviridae	Kolesnikvirus	M7
ID_345198	D_laeve	910	Viruses	Nucleocytoviricota	Megaviricetes	Pimascovirales	Iridoviridae	Chloriridovirus	Invertebrate_iridescent_virus_22
ID_345198	M_galloprovincialis	559	Viruses	Nucleocytoviricota	Megaviricetes	Pimascovirales	Iridoviridae	Chloriridovirus	Invertebrate_iridescent_virus_22
ID_345198	A_ater	252	Viruses	Nucleocytoviricota	Megaviricetes	Pimascovirales	Iridoviridae	Chloriridovirus	Invertebrate_iridescent_virus_22
ID_345198	P_ocellatus	1395	Viruses	Nucleocytoviricota	Megaviricetes	Pimascovirales	Iridoviridae	Chloriridovirus	Invertebrate_iridescent_virus_22
ID_345198	A_marisindica	827	Viruses	Nucleocytoviricota	Megaviricetes	Pimascovirales	Iridoviridae	Chloriridovirus	Invertebrate_iridescent_virus_22
ID_345198	C_gigas	2055	Viruses	Nucleocytoviricota	Megaviricetes	Pimascovirales	Iridoviridae	Chloriridovirus	Invertebrate_iridescent_virus_22
ID_345198	A_hessleri	1346	Viruses	Nucleocytoviricota	Megaviricetes	Pimascovirales	Iridoviridae	Chloriridovirus	Invertebrate_iridescent_virus_22
ID_345198	B_glabrata	9095	Viruses	Nucleocytoviricota	Megaviricetes	Pimascovirales	Iridoviridae	Chloriridovirus	Invertebrate_iridescent_virus_22
ID_345198	E_atroviridis	645	Viruses	Nucleocytoviricota	Megaviricetes	Pimascovirales	Iridoviridae	Chloriridovirus	Invertebrate_iridescent_virus_22
ID_345198	P_canaliculata	142	Viruses	Nucleocytoviricota	Megaviricetes	Pimascovirales	Iridoviridae	Chloriridovirus	Invertebrate_iridescent_virus_22
ID_345198	H_discus	0	Viruses	Nucleocytoviricota	Megaviricetes	Pimascovirales	Iridoviridae	Chloriridovirus	Invertebrate_iridescent_virus_22
ID_345198	A_californica	1667	Viruses	Nucleocytoviricota	Megaviricetes	Pimascovirales	Iridoviridae	Chloriridovirus	Invertebrate_iridescent_virus_22
ID_345198	S_floridana	425	Viruses	Nucleocytoviricota	Megaviricetes	Pimascovirales	Iridoviridae	Chloriridovirus	Invertebrate_iridescent_virus_22
ID_345198	B_brooksi	1422	Viruses	Nucleocytoviricota	Megaviricetes	Pimascovirales	Iridoviridae	Chloriridovirus	Invertebrate_iridescent_virus_22
ID_2844103	D_laeve	455	Viruses	Artverviricota	Naldaviricetes	Lefavirales	Nudiviridae	Alphanudivirus	Drosophila_melanogaster_nudivirus_C
ID_2844103	M_galloprovincialis	559	Viruses	Artverviricota	Naldaviricetes	Lefavirales	Nudiviridae	Alphanudivirus	Drosophila_melanogaster_nudivirus_C
ID_2844103	A_ater	0	Viruses	Artverviricota	Naldaviricetes	Lefavirales	Nudiviridae	Alphanudivirus	Drosophila_melanogaster_nudivirus_C
ID_2844103	P_ocellatus	3860	Viruses	Artverviricota	Naldaviricetes	Lefavirales	Nudiviridae	Alphanudivirus	Drosophila_melanogaster_nudivirus_C
ID_2844103	A_marisindica	1861	Viruses	Artverviricota	Naldaviricetes	Lefavirales	Nudiviridae	Alphanudivirus	Drosophila_melanogaster_nudivirus_C
ID_2844103	C_gigas	228	Viruses	Artverviricota	Naldaviricetes	Lefavirales	Nudiviridae	Alphanudivirus	Drosophila_melanogaster_nudivirus_C
ID_2844103	A_hessleri	1009	Viruses	Artverviricota	Naldaviricetes	Lefavirales	Nudiviridae	Alphanudivirus	Drosophila_melanogaster_nudivirus_C
ID_2844103	B_glabrata	649	Viruses	Artverviricota	Naldaviricetes	Lefavirales	Nudiviridae	Alphanudivirus	Drosophila_melanogaster_nudivirus_C
ID_2844103	E_atroviridis	3688	Viruses	Artverviricota	Naldaviricetes	Lefavirales	Nudiviridae	Alphanudivirus	Drosophila_melanogaster_nudivirus_C
ID_2844103	P_canaliculata	285	Viruses	Artverviricota	Naldaviricetes	Lefavirales	Nudiviridae	Alphanudivirus	Drosophila_melanogaster_nudivirus_C
ID_2844103	H_discus	0	Viruses	Artverviricota	Naldaviricetes	Lefavirales	Nudiviridae	Alphanudivirus	Drosophila_melanogaster_nudivirus_C
ID_2844103	A_californica	3008	Viruses	Artverviricota	Naldaviricetes	Lefavirales	Nudiviridae	Alphanudivirus	Drosophila_melanogaster_nudivirus_C
ID_2844103	S_floridana	2552	Viruses	Artverviricota	Naldaviricetes	Lefavirales	Nudiviridae	Alphanudivirus	Drosophila_melanogaster_nudivirus_C
ID_2844103	B_brooksi	1203	Viruses	Artverviricota	Naldaviricetes	Lefavirales	Nudiviridae	Alphanudivirus	Drosophila_melanogaster_nudivirus_C
ID_336486	D_laeve	0	Viruses	Nucleocytoviricota	Pokkesviricetes	Chitovirales	Poxviridae	Avipoxvirus	Turkeypox_virus
ID_336486	M_galloprovincialis	1493	Viruses	Nucleocytoviricota	Pokkesviricetes	Chitovirales	Poxviridae	Avipoxvirus	Turkeypox_virus
ID_336486	A_ater	252	Viruses	Nucleocytoviricota	Pokkesviricetes	Chitovirales	Poxviridae	Avipoxvirus	Turkeypox_virus
ID_336486	P_ocellatus	1692	Viruses	Nucleocytoviricota	Pokkesviricetes	Chitovirales	Poxviridae	Avipoxvirus	Turkeypox_virus
ID_336486	A_marisindica	827	Viruses	Nucleocytoviricota	Pokkesviricetes	Chitovirales	Poxviridae	Avipoxvirus	Turkeypox_virus
ID_336486	C_gigas	1655	Viruses	Nucleocytoviricota	Pokkesviricetes	Chitovirales	Poxviridae	Avipoxvirus	Turkeypox_virus
ID_336486	A_hessleri	673	Viruses	Nucleocytoviricota	Pokkesviricetes	Chitovirales	Poxviridae	Avipoxvirus	Turkeypox_virus
ID_336486	B_glabrata	216	Viruses	Nucleocytoviricota	Pokkesviricetes	Chitovirales	Poxviridae	Avipoxvirus	Turkeypox_virus
ID_336486	E_atroviridis	1290	Viruses	Nucleocytoviricota	Pokkesviricetes	Chitovirales	Poxviridae	Avipoxvirus	Turkeypox_virus
ID_336486	P_canaliculata	570	Viruses	Nucleocytoviricota	Pokkesviricetes	Chitovirales	Poxviridae	Avipoxvirus	Turkeypox_virus
ID_336486	H_discus	0	Viruses	Nucleocytoviricota	Pokkesviricetes	Chitovirales	Poxviridae	Avipoxvirus	Turkeypox_virus
ID_336486	A_californica	362	Viruses	Nucleocytoviricota	Pokkesviricetes	Chitovirales	Poxviridae	Avipoxvirus	Turkeypox_virus
ID_336486	S_floridana	0	Viruses	Nucleocytoviricota	Pokkesviricetes	Chitovirales	Poxviridae	Avipoxvirus	Turkeypox_virus
ID_336486	B_brooksi	8097	Viruses	Nucleocytoviricota	Pokkesviricetes	Chitovirales	Poxviridae	Avipoxvirus	Turkeypox_virus
ID_1857843	D_laeve	455	Viruses	Uroviricota	Caudoviricetes	Herelleviridae	Kayvirus
ID_1857843	M_galloprovincialis	2613	Viruses	Uroviricota	Caudoviricetes	Herelleviridae	Kayvirus
ID_1857843	A_ater	0	Viruses	Uroviricota	Caudoviricetes	Herelleviridae	Kayvirus
ID_1857843	P_ocellatus	415	Viruses	Uroviricota	Caudoviricetes	Herelleviridae	Kayvirus
ID_1857843	A_marisindica	827	Viruses	Uroviricota	Caudoviricetes	Herelleviridae	Kayvirus
ID_1857843	C_gigas	2626	Viruses	Uroviricota	Caudoviricetes	Herelleviridae	Kayvirus
ID_1857843	A_hessleri	841	Viruses	Uroviricota	Caudoviricetes	Herelleviridae	Kayvirus
ID_1857843	B_glabrata	2598	Viruses	Uroviricota	Caudoviricetes	Herelleviridae	Kayvirus
ID_1857843	E_atroviridis	2305	Viruses	Uroviricota	Caudoviricetes	Herelleviridae	Kayvirus
ID_1857843	P_canaliculata	855	Viruses	Uroviricota	Caudoviricetes	Herelleviridae	Kayvirus
ID_1857843	H_discus	563	Viruses	Uroviricota	Caudoviricetes	Herelleviridae	Kayvirus
ID_1857843	A_californica	1775	Viruses	Uroviricota	Caudoviricetes	Herelleviridae	Kayvirus
ID_1857843	S_floridana	425	Viruses	Uroviricota	Caudoviricetes	Herelleviridae	Kayvirus
ID_1857843	B_brooksi	1750	Viruses	Uroviricota	Caudoviricetes	Herelleviridae	Kayvirus
ID_2734140	D_laeve	910	Viruses	Uroviricota	Caudoviricetes	Kyanoviridae	Salacisavirus	pssm2
ID_2734140	M_galloprovincialis	13626	Viruses	Uroviricota	Caudoviricetes	Kyanoviridae	Salacisavirus	pssm2
ID_2734140	A_ater	0	Viruses	Uroviricota	Caudoviricetes	Kyanoviridae	Salacisavirus	pssm2
ID_2734140	P_ocellatus	2048	Viruses	Uroviricota	Caudoviricetes	Kyanoviridae	Salacisavirus	pssm2
ID_2734140	A_marisindica	413	Viruses	Uroviricota	Caudoviricetes	Kyanoviridae	Salacisavirus	pssm2
ID_2734140	C_gigas	685	Viruses	Uroviricota	Caudoviricetes	Kyanoviridae	Salacisavirus	pssm2
ID_2734140	A_hessleri	841	Viruses	Uroviricota	Caudoviricetes	Kyanoviridae	Salacisavirus	pssm2
ID_2734140	B_glabrata	0	Viruses	Uroviricota	Caudoviricetes	Kyanoviridae	Salacisavirus	pssm2
ID_2734140	E_atroviridis	737	Viruses	Uroviricota	Caudoviricetes	Kyanoviridae	Salacisavirus	pssm2
ID_2734140	P_canaliculata	427	Viruses	Uroviricota	Caudoviricetes	Kyanoviridae	Salacisavirus	pssm2
ID_2734140	H_discus	0	Viruses	Uroviricota	Caudoviricetes	Kyanoviridae	Salacisavirus	pssm2
ID_2734140	A_californica	434	Viruses	Uroviricota	Caudoviricetes	Kyanoviridae	Salacisavirus	pssm2
ID_2734140	S_floridana	425	Viruses	Uroviricota	Caudoviricetes	Kyanoviridae	Salacisavirus	pssm2
ID_2734140	B_brooksi	2626	Viruses	Uroviricota	Caudoviricetes	Kyanoviridae	Salacisavirus	pssm2
ID_1474867	D_laeve	455	Viruses	Nucleocytoviricota	Megaviricetes	Algavirales	Phycodnaviridae	Aureococcus_anophagefferens_virus
ID_1474867	M_galloprovincialis	5973	Viruses	Nucleocytoviricota	Megaviricetes	Algavirales	Phycodnaviridae	Aureococcus_anophagefferens_virus
ID_1474867	A_ater	0	Viruses	Nucleocytoviricota	Megaviricetes	Algavirales	Phycodnaviridae	Aureococcus_anophagefferens_virus
ID_1474867	P_ocellatus	1930	Viruses	Nucleocytoviricota	Megaviricetes	Algavirales	Phycodnaviridae	Aureococcus_anophagefferens_virus
ID_1474867	A_marisindica	0	Viruses	Nucleocytoviricota	Megaviricetes	Algavirales	Phycodnaviridae	Aureococcus_anophagefferens_virus
ID_1474867	C_gigas	1769	Viruses	Nucleocytoviricota	Megaviricetes	Algavirales	Phycodnaviridae	Aureococcus_anophagefferens_virus
ID_1474867	A_hessleri	1009	Viruses	Nucleocytoviricota	Megaviricetes	Algavirales	Phycodnaviridae	Aureococcus_anophagefferens_virus
ID_1474867	B_glabrata	1732	Viruses	Nucleocytoviricota	Megaviricetes	Algavirales	Phycodnaviridae	Aureococcus_anophagefferens_virus
ID_1474867	E_atroviridis	1567	Viruses	Nucleocytoviricota	Megaviricetes	Algavirales	Phycodnaviridae	Aureococcus_anophagefferens_virus
ID_1474867	P_canaliculata	570	Viruses	Nucleocytoviricota	Megaviricetes	Algavirales	Phycodnaviridae	Aureococcus_anophagefferens_virus
ID_1474867	H_discus	0	Viruses	Nucleocytoviricota	Megaviricetes	Algavirales	Phycodnaviridae	Aureococcus_anophagefferens_virus
ID_1474867	A_californica	1268	Viruses	Nucleocytoviricota	Megaviricetes	Algavirales	Phycodnaviridae	Aureococcus_anophagefferens_virus
ID_1474867	S_floridana	425	Viruses	Nucleocytoviricota	Megaviricetes	Algavirales	Phycodnaviridae	Aureococcus_anophagefferens_virus
ID_1474867	B_brooksi	2297	Viruses	Nucleocytoviricota	Megaviricetes	Algavirales	Phycodnaviridae	Aureococcus_anophagefferens_virus
ID_2170216	D_laeve	0	Viruses	Uroviricota	Caudoviricetes	Crassvirales	Schitoviridae	Ithacavirus	SP058
ID_2170216	M_galloprovincialis	186	Viruses	Uroviricota	Caudoviricetes	Crassvirales	Schitoviridae	Ithacavirus	SP058
ID_2170216	A_ater	758	Viruses	Uroviricota	Caudoviricetes	Crassvirales	Schitoviridae	Ithacavirus	SP058
ID_2170216	P_ocellatus	0	Viruses	Uroviricota	Caudoviricetes	Crassvirales	Schitoviridae	Ithacavirus	SP058
ID_2170216	A_marisindica	0	Viruses	Uroviricota	Caudoviricetes	Crassvirales	Schitoviridae	Ithacavirus	SP058
ID_2170216	C_gigas	0	Viruses	Uroviricota	Caudoviricetes	Crassvirales	Schitoviridae	Ithacavirus	SP058
ID_2170216	A_hessleri	0	Viruses	Uroviricota	Caudoviricetes	Crassvirales	Schitoviridae	Ithacavirus	SP058
ID_2170216	B_glabrata	0	Viruses	Uroviricota	Caudoviricetes	Crassvirales	Schitoviridae	Ithacavirus	SP058
ID_2170216	E_atroviridis	0	Viruses	Uroviricota	Caudoviricetes	Crassvirales	Schitoviridae	Ithacavirus	SP058
ID_2170216	P_canaliculata	0	Viruses	Uroviricota	Caudoviricetes	Crassvirales	Schitoviridae	Ithacavirus	SP058
ID_2170216	H_discus	0	Viruses	Uroviricota	Caudoviricetes	Crassvirales	Schitoviridae	Ithacavirus	SP058
ID_2170216	A_californica	0	Viruses	Uroviricota	Caudoviricetes	Crassvirales	Schitoviridae	Ithacavirus	SP058
ID_2170216	S_floridana	425	Viruses	Uroviricota	Caudoviricetes	Crassvirales	Schitoviridae	Ithacavirus	SP058
ID_2170216	B_brooksi	16960	Viruses	Uroviricota	Caudoviricetes	Crassvirales	Schitoviridae	Ithacavirus	SP058
ID_159183	D_laeve	455	Viruses	Nucleocytoviricota	Megaviricetes	Pimascovirales	Iridoviridae	Lymphocystivirus	Lymphocystis_disease_virus_2
ID_159183	M_galloprovincialis	559	Viruses	Nucleocytoviricota	Megaviricetes	Pimascovirales	Iridoviridae	Lymphocystivirus	Lymphocystis_disease_virus_2
ID_159183	A_ater	0	Viruses	Nucleocytoviricota	Megaviricetes	Pimascovirales	Iridoviridae	Lymphocystivirus	Lymphocystis_disease_virus_2
ID_159183	P_ocellatus	2227	Viruses	Nucleocytoviricota	Megaviricetes	Pimascovirales	Iridoviridae	Lymphocystivirus	Lymphocystis_disease_virus_2
ID_159183	A_marisindica	0	Viruses	Nucleocytoviricota	Megaviricetes	Pimascovirales	Iridoviridae	Lymphocystivirus	Lymphocystis_disease_virus_2
ID_159183	C_gigas	3139	Viruses	Nucleocytoviricota	Megaviricetes	Pimascovirales	Iridoviridae	Lymphocystivirus	Lymphocystis_disease_virus_2
ID_159183	A_hessleri	168	Viruses	Nucleocytoviricota	Megaviricetes	Pimascovirales	Iridoviridae	Lymphocystivirus	Lymphocystis_disease_virus_2
ID_159183	B_glabrata	1082	Viruses	Nucleocytoviricota	Megaviricetes	Pimascovirales	Iridoviridae	Lymphocystivirus	Lymphocystis_disease_virus_2
ID_159183	E_atroviridis	1106	Viruses	Nucleocytoviricota	Megaviricetes	Pimascovirales	Iridoviridae	Lymphocystivirus	Lymphocystis_disease_virus_2
ID_159183	P_canaliculata	1710	Viruses	Nucleocytoviricota	Megaviricetes	Pimascovirales	Iridoviridae	Lymphocystivirus	Lymphocystis_disease_virus_2
ID_159183	H_discus	0	Viruses	Nucleocytoviricota	Megaviricetes	Pimascovirales	Iridoviridae	Lymphocystivirus	Lymphocystis_disease_virus_2
ID_159183	A_californica	1812	Viruses	Nucleocytoviricota	Megaviricetes	Pimascovirales	Iridoviridae	Lymphocystivirus	Lymphocystis_disease_virus_2
ID_159183	S_floridana	425	Viruses	Nucleocytoviricota	Megaviricetes	Pimascovirales	Iridoviridae	Lymphocystivirus	Lymphocystis_disease_virus_2
ID_159183	B_brooksi	437	Viruses	Nucleocytoviricota	Megaviricetes	Pimascovirales	Iridoviridae	Lymphocystivirus	Lymphocystis_disease_virus_2
ID_304399	D_laeve	910	Viruses	Nucleocytoviricota	Pokkesviricetes	Chitovirales	Poxviridae	Cervidpoxvirus	Mule_deerpox_virus
ID_304399	M_galloprovincialis	373	Viruses	Nucleocytoviricota	Pokkesviricetes	Chitovirales	Poxviridae	Cervidpoxvirus	Mule_deerpox_virus
ID_304399	A_ater	252	Viruses	Nucleocytoviricota	Pokkesviricetes	Chitovirales	Poxviridae	Cervidpoxvirus	Mule_deerpox_virus
ID_304399	P_ocellatus	1217	Viruses	Nucleocytoviricota	Pokkesviricetes	Chitovirales	Poxviridae	Cervidpoxvirus	Mule_deerpox_virus
ID_304399	A_marisindica	206	Viruses	Nucleocytoviricota	Pokkesviricetes	Chitovirales	Poxviridae	Cervidpoxvirus	Mule_deerpox_virus
ID_304399	C_gigas	1712	Viruses	Nucleocytoviricota	Pokkesviricetes	Chitovirales	Poxviridae	Cervidpoxvirus	Mule_deerpox_virus
ID_304399	A_hessleri	673	Viruses	Nucleocytoviricota	Pokkesviricetes	Chitovirales	Poxviridae	Cervidpoxvirus	Mule_deerpox_virus
ID_304399	B_glabrata	1082	Viruses	Nucleocytoviricota	Pokkesviricetes	Chitovirales	Poxviridae	Cervidpoxvirus	Mule_deerpox_virus
ID_304399	E_atroviridis	1475	Viruses	Nucleocytoviricota	Pokkesviricetes	Chitovirales	Poxviridae	Cervidpoxvirus	Mule_deerpox_virus
ID_304399	P_canaliculata	570	Viruses	Nucleocytoviricota	Pokkesviricetes	Chitovirales	Poxviridae	Cervidpoxvirus	Mule_deerpox_virus
ID_304399	H_discus	0	Viruses	Nucleocytoviricota	Pokkesviricetes	Chitovirales	Poxviridae	Cervidpoxvirus	Mule_deerpox_virus
ID_304399	A_californica	2283	Viruses	Nucleocytoviricota	Pokkesviricetes	Chitovirales	Poxviridae	Cervidpoxvirus	Mule_deerpox_virus
ID_304399	S_floridana	850	Viruses	Nucleocytoviricota	Pokkesviricetes	Chitovirales	Poxviridae	Cervidpoxvirus	Mule_deerpox_virus
ID_304399	B_brooksi	4376	Viruses	Nucleocytoviricota	Pokkesviricetes	Chitovirales	Poxviridae	Cervidpoxvirus	Mule_deerpox_virus
ID_2057187	D_laeve	455	Viruses	Artverviricota	Naldaviricetes	Lefavirales	Nudiviridae	Alphanudivirus	Drosophila_innubila_nudivirus
ID_2057187	M_galloprovincialis	186	Viruses	Artverviricota	Naldaviricetes	Lefavirales	Nudiviridae	Alphanudivirus	Drosophila_innubila_nudivirus
ID_2057187	A_ater	505	Viruses	Artverviricota	Naldaviricetes	Lefavirales	Nudiviridae	Alphanudivirus	Drosophila_innubila_nudivirus
ID_2057187	P_ocellatus	2167	Viruses	Artverviricota	Naldaviricetes	Lefavirales	Nudiviridae	Alphanudivirus	Drosophila_innubila_nudivirus
ID_2057187	A_marisindica	4551	Viruses	Artverviricota	Naldaviricetes	Lefavirales	Nudiviridae	Alphanudivirus	Drosophila_innubila_nudivirus
ID_2057187	C_gigas	513	Viruses	Artverviricota	Naldaviricetes	Lefavirales	Nudiviridae	Alphanudivirus	Drosophila_innubila_nudivirus
ID_2057187	A_hessleri	1346	Viruses	Artverviricota	Naldaviricetes	Lefavirales	Nudiviridae	Alphanudivirus	Drosophila_innubila_nudivirus
ID_2057187	B_glabrata	433	Viruses	Artverviricota	Naldaviricetes	Lefavirales	Nudiviridae	Alphanudivirus	Drosophila_innubila_nudivirus
ID_2057187	E_atroviridis	1383	Viruses	Artverviricota	Naldaviricetes	Lefavirales	Nudiviridae	Alphanudivirus	Drosophila_innubila_nudivirus
ID_2057187	P_canaliculata	1567	Viruses	Artverviricota	Naldaviricetes	Lefavirales	Nudiviridae	Alphanudivirus	Drosophila_innubila_nudivirus
ID_2057187	H_discus	0	Viruses	Artverviricota	Naldaviricetes	Lefavirales	Nudiviridae	Alphanudivirus	Drosophila_innubila_nudivirus
ID_2057187	A_californica	2392	Viruses	Artverviricota	Naldaviricetes	Lefavirales	Nudiviridae	Alphanudivirus	Drosophila_innubila_nudivirus
ID_2057187	S_floridana	0	Viruses	Artverviricota	Naldaviricetes	Lefavirales	Nudiviridae	Alphanudivirus	Drosophila_innubila_nudivirus
ID_2057187	B_brooksi	1860	Viruses	Artverviricota	Naldaviricetes	Lefavirales	Nudiviridae	Alphanudivirus	Drosophila_innubila_nudivirus
ID_181082	D_laeve	910	Viruses	Nucleocytoviricota	Megaviricetes	Algavirales	Phycodnaviridae	Coccolithovirus	Emiliania_huxleyi_virus_86
ID_181082	M_galloprovincialis	186	Viruses	Nucleocytoviricota	Megaviricetes	Algavirales	Phycodnaviridae	Coccolithovirus	Emiliania_huxleyi_virus_86
ID_181082	A_ater	0	Viruses	Nucleocytoviricota	Megaviricetes	Algavirales	Phycodnaviridae	Coccolithovirus	Emiliania_huxleyi_virus_86
ID_181082	P_ocellatus	623	Viruses	Nucleocytoviricota	Megaviricetes	Algavirales	Phycodnaviridae	Coccolithovirus	Emiliania_huxleyi_virus_86
ID_181082	A_marisindica	7654	Viruses	Nucleocytoviricota	Megaviricetes	Algavirales	Phycodnaviridae	Coccolithovirus	Emiliania_huxleyi_virus_86
ID_181082	C_gigas	1941	Viruses	Nucleocytoviricota	Megaviricetes	Algavirales	Phycodnaviridae	Coccolithovirus	Emiliania_huxleyi_virus_86
ID_181082	A_hessleri	168	Viruses	Nucleocytoviricota	Megaviricetes	Algavirales	Phycodnaviridae	Coccolithovirus	Emiliania_huxleyi_virus_86
ID_181082	B_glabrata	649	Viruses	Nucleocytoviricota	Megaviricetes	Algavirales	Phycodnaviridae	Coccolithovirus	Emiliania_huxleyi_virus_86
ID_181082	E_atroviridis	737	Viruses	Nucleocytoviricota	Megaviricetes	Algavirales	Phycodnaviridae	Coccolithovirus	Emiliania_huxleyi_virus_86
ID_181082	P_canaliculata	2280	Viruses	Nucleocytoviricota	Megaviricetes	Algavirales	Phycodnaviridae	Coccolithovirus	Emiliania_huxleyi_virus_86
ID_181082	H_discus	563	Viruses	Nucleocytoviricota	Megaviricetes	Algavirales	Phycodnaviridae	Coccolithovirus	Emiliania_huxleyi_virus_86
ID_181082	A_californica	1340	Viruses	Nucleocytoviricota	Megaviricetes	Algavirales	Phycodnaviridae	Coccolithovirus	Emiliania_huxleyi_virus_86
ID_181082	S_floridana	425	Viruses	Nucleocytoviricota	Megaviricetes	Algavirales	Phycodnaviridae	Coccolithovirus	Emiliania_huxleyi_virus_86
ID_181082	B_brooksi	984	Viruses	Nucleocytoviricota	Megaviricetes	Algavirales	Phycodnaviridae	Coccolithovirus	Emiliania_huxleyi_virus_86
ID_1003177	D_laeve	0	Viruses	Uroviricota	Caudoviricetes	Crassvirales	Myoviridae	Vibrio_phage_qdvp001
ID_1003177	M_galloprovincialis	1866	Viruses	Uroviricota	Caudoviricetes	Crassvirales	Myoviridae	Vibrio_phage_qdvp001
ID_1003177	A_ater	0	Viruses	Uroviricota	Caudoviricetes	Crassvirales	Myoviridae	Vibrio_phage_qdvp001
ID_1003177	P_ocellatus	475	Viruses	Uroviricota	Caudoviricetes	Crassvirales	Myoviridae	Vibrio_phage_qdvp001
ID_1003177	A_marisindica	0	Viruses	Uroviricota	Caudoviricetes	Crassvirales	Myoviridae	Vibrio_phage_qdvp001
ID_1003177	C_gigas	228	Viruses	Uroviricota	Caudoviricetes	Crassvirales	Myoviridae	Vibrio_phage_qdvp001
ID_1003177	A_hessleri	168	Viruses	Uroviricota	Caudoviricetes	Crassvirales	Myoviridae	Vibrio_phage_qdvp001
ID_1003177	B_glabrata	216	Viruses	Uroviricota	Caudoviricetes	Crassvirales	Myoviridae	Vibrio_phage_qdvp001
ID_1003177	E_atroviridis	0	Viruses	Uroviricota	Caudoviricetes	Crassvirales	Myoviridae	Vibrio_phage_qdvp001
ID_1003177	P_canaliculata	427	Viruses	Uroviricota	Caudoviricetes	Crassvirales	Myoviridae	Vibrio_phage_qdvp001
ID_1003177	H_discus	0	Viruses	Uroviricota	Caudoviricetes	Crassvirales	Myoviridae	Vibrio_phage_qdvp001
ID_1003177	A_californica	6487	Viruses	Uroviricota	Caudoviricetes	Crassvirales	Myoviridae	Vibrio_phage_qdvp001
ID_1003177	S_floridana	0	Viruses	Uroviricota	Caudoviricetes	Crassvirales	Myoviridae	Vibrio_phage_qdvp001
ID_1003177	B_brooksi	547	Viruses	Uroviricota	Caudoviricetes	Crassvirales	Myoviridae	Vibrio_phage_qdvp001
ID_1993630	D_laeve	455	Viruses	Nucleocytoviricota	Pokkesviricetes	Chitovirales	Poxviridae	Betaentomopoxvirus	Adoxophyes_honmai_entomopoxvirus
ID_1993630	M_galloprovincialis	1679	Viruses	Nucleocytoviricota	Pokkesviricetes	Chitovirales	Poxviridae	Betaentomopoxvirus	Adoxophyes_honmai_entomopoxvirus
ID_1993630	A_ater	0	Viruses	Nucleocytoviricota	Pokkesviricetes	Chitovirales	Poxviridae	Betaentomopoxvirus	Adoxophyes_honmai_entomopoxvirus
ID_1993630	P_ocellatus	2227	Viruses	Nucleocytoviricota	Pokkesviricetes	Chitovirales	Poxviridae	Betaentomopoxvirus	Adoxophyes_honmai_entomopoxvirus
ID_1993630	A_marisindica	413	Viruses	Nucleocytoviricota	Pokkesviricetes	Chitovirales	Poxviridae	Betaentomopoxvirus	Adoxophyes_honmai_entomopoxvirus
ID_1993630	C_gigas	1598	Viruses	Nucleocytoviricota	Pokkesviricetes	Chitovirales	Poxviridae	Betaentomopoxvirus	Adoxophyes_honmai_entomopoxvirus
ID_1993630	A_hessleri	673	Viruses	Nucleocytoviricota	Pokkesviricetes	Chitovirales	Poxviridae	Betaentomopoxvirus	Adoxophyes_honmai_entomopoxvirus
ID_1993630	B_glabrata	866	Viruses	Nucleocytoviricota	Pokkesviricetes	Chitovirales	Poxviridae	Betaentomopoxvirus	Adoxophyes_honmai_entomopoxvirus
ID_1993630	E_atroviridis	1659	Viruses	Nucleocytoviricota	Pokkesviricetes	Chitovirales	Poxviridae	Betaentomopoxvirus	Adoxophyes_honmai_entomopoxvirus
ID_1993630	P_canaliculata	1852	Viruses	Nucleocytoviricota	Pokkesviricetes	Chitovirales	Poxviridae	Betaentomopoxvirus	Adoxophyes_honmai_entomopoxvirus
ID_1993630	H_discus	0	Viruses	Nucleocytoviricota	Pokkesviricetes	Chitovirales	Poxviridae	Betaentomopoxvirus	Adoxophyes_honmai_entomopoxvirus
ID_1993630	A_californica	1558	Viruses	Nucleocytoviricota	Pokkesviricetes	Chitovirales	Poxviridae	Betaentomopoxvirus	Adoxophyes_honmai_entomopoxvirus
ID_1993630	S_floridana	850	Viruses	Nucleocytoviricota	Pokkesviricetes	Chitovirales	Poxviridae	Betaentomopoxvirus	Adoxophyes_honmai_entomopoxvirus
ID_1993630	B_brooksi	1641	Viruses	Nucleocytoviricota	Pokkesviricetes	Chitovirales	Poxviridae	Betaentomopoxvirus	Adoxophyes_honmai_entomopoxvirus
ID_1932881	D_laeve	910	Viruses	Artverviricota	Naldaviricetes	Lefavirales	Adomaviridae	Pacmanvirus_A23
ID_1932881	M_galloprovincialis	2426	Viruses	Artverviricota	Naldaviricetes	Lefavirales	Adomaviridae	Pacmanvirus_A23
ID_1932881	A_ater	252	Viruses	Artverviricota	Naldaviricetes	Lefavirales	Adomaviridae	Pacmanvirus_A23
ID_1932881	P_ocellatus	1544	Viruses	Artverviricota	Naldaviricetes	Lefavirales	Adomaviridae	Pacmanvirus_A23
ID_1932881	A_marisindica	1448	Viruses	Artverviricota	Naldaviricetes	Lefavirales	Adomaviridae	Pacmanvirus_A23
ID_1932881	C_gigas	2626	Viruses	Artverviricota	Naldaviricetes	Lefavirales	Adomaviridae	Pacmanvirus_A23
ID_1932881	A_hessleri	673	Viruses	Artverviricota	Naldaviricetes	Lefavirales	Adomaviridae	Pacmanvirus_A23
ID_1932881	B_glabrata	216	Viruses	Artverviricota	Naldaviricetes	Lefavirales	Adomaviridae	Pacmanvirus_A23
ID_1932881	E_atroviridis	1290	Viruses	Artverviricota	Naldaviricetes	Lefavirales	Adomaviridae	Pacmanvirus_A23
ID_1932881	P_canaliculata	1567	Viruses	Artverviricota	Naldaviricetes	Lefavirales	Adomaviridae	Pacmanvirus_A23
ID_1932881	H_discus	3943	Viruses	Artverviricota	Naldaviricetes	Lefavirales	Adomaviridae	Pacmanvirus_A23
ID_1932881	A_californica	978	Viruses	Artverviricota	Naldaviricetes	Lefavirales	Adomaviridae	Pacmanvirus_A23
ID_1932881	S_floridana	850	Viruses	Artverviricota	Naldaviricetes	Lefavirales	Adomaviridae	Pacmanvirus_A23
ID_1932881	B_brooksi	1094	Viruses	Artverviricota	Naldaviricetes	Lefavirales	Adomaviridae	Pacmanvirus_A23
ID_2560751	D_laeve	0	Viruses	Uroviricota	Caudoviricetes	Crassvirales	Salasmaviridae	Eneladusvirus	BF
ID_2560751	M_galloprovincialis	2239	Viruses	Uroviricota	Caudoviricetes	Crassvirales	Salasmaviridae	Eneladusvirus	BF
ID_2560751	A_ater	505	Viruses	Uroviricota	Caudoviricetes	Crassvirales	Salasmaviridae	Eneladusvirus	BF
ID_2560751	P_ocellatus	2613	Viruses	Uroviricota	Caudoviricetes	Crassvirales	Salasmaviridae	Eneladusvirus	BF
ID_2560751	A_marisindica	206	Viruses	Uroviricota	Caudoviricetes	Crassvirales	Salasmaviridae	Eneladusvirus	BF
ID_2560751	C_gigas	2911	Viruses	Uroviricota	Caudoviricetes	Crassvirales	Salasmaviridae	Eneladusvirus	BF
ID_2560751	A_hessleri	168	Viruses	Uroviricota	Caudoviricetes	Crassvirales	Salasmaviridae	Eneladusvirus	BF
ID_2560751	B_glabrata	216	Viruses	Uroviricota	Caudoviricetes	Crassvirales	Salasmaviridae	Eneladusvirus	BF
ID_2560751	E_atroviridis	1014	Viruses	Uroviricota	Caudoviricetes	Crassvirales	Salasmaviridae	Eneladusvirus	BF
ID_2560751	P_canaliculata	855	Viruses	Uroviricota	Caudoviricetes	Crassvirales	Salasmaviridae	Eneladusvirus	BF
ID_2560751	H_discus	0	Viruses	Uroviricota	Caudoviricetes	Crassvirales	Salasmaviridae	Eneladusvirus	BF
ID_2560751	A_californica	1775	Viruses	Uroviricota	Caudoviricetes	Crassvirales	Salasmaviridae	Eneladusvirus	BF
ID_2560751	S_floridana	0	Viruses	Uroviricota	Caudoviricetes	Crassvirales	Salasmaviridae	Eneladusvirus	BF
ID_2560751	B_brooksi	656	Viruses	Uroviricota	Caudoviricetes	Crassvirales	Salasmaviridae	Eneladusvirus	BF
ID_2843351	D_laeve	0	Viruses	Uroviricota	Caudoviricetes	Crassvirales	Ackermannviridae	Audreyjarvisvirus
ID_2843351	M_galloprovincialis	1679	Viruses	Uroviricota	Caudoviricetes	Crassvirales	Ackermannviridae	Audreyjarvisvirus
ID_2843351	A_ater	505	Viruses	Uroviricota	Caudoviricetes	Crassvirales	Ackermannviridae	Audreyjarvisvirus
ID_2843351	P_ocellatus	534	Viruses	Uroviricota	Caudoviricetes	Crassvirales	Ackermannviridae	Audreyjarvisvirus
ID_2843351	A_marisindica	206	Viruses	Uroviricota	Caudoviricetes	Crassvirales	Ackermannviridae	Audreyjarvisvirus
ID_2843351	C_gigas	1198	Viruses	Uroviricota	Caudoviricetes	Crassvirales	Ackermannviridae	Audreyjarvisvirus
ID_2843351	A_hessleri	0	Viruses	Uroviricota	Caudoviricetes	Crassvirales	Ackermannviridae	Audreyjarvisvirus
ID_2843351	B_glabrata	2382	Viruses	Uroviricota	Caudoviricetes	Crassvirales	Ackermannviridae	Audreyjarvisvirus
ID_2843351	E_atroviridis	1383	Viruses	Uroviricota	Caudoviricetes	Crassvirales	Ackermannviridae	Audreyjarvisvirus
ID_2843351	P_canaliculata	1852	Viruses	Uroviricota	Caudoviricetes	Crassvirales	Ackermannviridae	Audreyjarvisvirus
ID_2843351	H_discus	0	Viruses	Uroviricota	Caudoviricetes	Crassvirales	Ackermannviridae	Audreyjarvisvirus
ID_2843351	A_californica	2609	Viruses	Uroviricota	Caudoviricetes	Crassvirales	Ackermannviridae	Audreyjarvisvirus
ID_2843351	S_floridana	0	Viruses	Uroviricota	Caudoviricetes	Crassvirales	Ackermannviridae	Audreyjarvisvirus
ID_2843351	B_brooksi	2297	Viruses	Uroviricota	Caudoviricetes	Crassvirales	Ackermannviridae	Audreyjarvisvirus
ID_10266	D_laeve	0	Viruses	Nucleocytoviricota	Pokkesviricetes	Chitovirales	Poxviridae	Capripoxvirus	Sheeppox_virus
ID_10266	M_galloprovincialis	373	Viruses	Nucleocytoviricota	Pokkesviricetes	Chitovirales	Poxviridae	Capripoxvirus	Sheeppox_virus
ID_10266	A_ater	0	Viruses	Nucleocytoviricota	Pokkesviricetes	Chitovirales	Poxviridae	Capripoxvirus	Sheeppox_virus
ID_10266	P_ocellatus	564	Viruses	Nucleocytoviricota	Pokkesviricetes	Chitovirales	Poxviridae	Capripoxvirus	Sheeppox_virus
ID_10266	A_marisindica	0	Viruses	Nucleocytoviricota	Pokkesviricetes	Chitovirales	Poxviridae	Capripoxvirus	Sheeppox_virus
ID_10266	C_gigas	4395	Viruses	Nucleocytoviricota	Pokkesviricetes	Chitovirales	Poxviridae	Capripoxvirus	Sheeppox_virus
ID_10266	A_hessleri	0	Viruses	Nucleocytoviricota	Pokkesviricetes	Chitovirales	Poxviridae	Capripoxvirus	Sheeppox_virus
ID_10266	B_glabrata	0	Viruses	Nucleocytoviricota	Pokkesviricetes	Chitovirales	Poxviridae	Capripoxvirus	Sheeppox_virus
ID_10266	E_atroviridis	11526	Viruses	Nucleocytoviricota	Pokkesviricetes	Chitovirales	Poxviridae	Capripoxvirus	Sheeppox_virus
ID_10266	P_canaliculata	0	Viruses	Nucleocytoviricota	Pokkesviricetes	Chitovirales	Poxviridae	Capripoxvirus	Sheeppox_virus
ID_10266	H_discus	0	Viruses	Nucleocytoviricota	Pokkesviricetes	Chitovirales	Poxviridae	Capripoxvirus	Sheeppox_virus
ID_10266	A_californica	688	Viruses	Nucleocytoviricota	Pokkesviricetes	Chitovirales	Poxviridae	Capripoxvirus	Sheeppox_virus
ID_10266	S_floridana	0	Viruses	Nucleocytoviricota	Pokkesviricetes	Chitovirales	Poxviridae	Capripoxvirus	Sheeppox_virus
ID_10266	B_brooksi	875	Viruses	Nucleocytoviricota	Pokkesviricetes	Chitovirales	Poxviridae	Capripoxvirus	Sheeppox_virus
ID_10242	D_laeve	910	Viruses	Nucleocytoviricota	Pokkesviricetes	Chitovirales	Poxviridae	Orthopoxvirus
ID_10242	M_galloprovincialis	373	Viruses	Nucleocytoviricota	Pokkesviricetes	Chitovirales	Poxviridae	Orthopoxvirus
ID_10242	A_ater	0	Viruses	Nucleocytoviricota	Pokkesviricetes	Chitovirales	Poxviridae	Orthopoxvirus
ID_10242	P_ocellatus	623	Viruses	Nucleocytoviricota	Pokkesviricetes	Chitovirales	Poxviridae	Orthopoxvirus
ID_10242	A_marisindica	827	Viruses	Nucleocytoviricota	Pokkesviricetes	Chitovirales	Poxviridae	Orthopoxvirus
ID_10242	C_gigas	1541	Viruses	Nucleocytoviricota	Pokkesviricetes	Chitovirales	Poxviridae	Orthopoxvirus
ID_10242	A_hessleri	673	Viruses	Nucleocytoviricota	Pokkesviricetes	Chitovirales	Poxviridae	Orthopoxvirus
ID_10242	B_glabrata	1082	Viruses	Nucleocytoviricota	Pokkesviricetes	Chitovirales	Poxviridae	Orthopoxvirus
ID_10242	E_atroviridis	4241	Viruses	Nucleocytoviricota	Pokkesviricetes	Chitovirales	Poxviridae	Orthopoxvirus
ID_10242	P_canaliculata	712	Viruses	Nucleocytoviricota	Pokkesviricetes	Chitovirales	Poxviridae	Orthopoxvirus
ID_10242	H_discus	0	Viruses	Nucleocytoviricota	Pokkesviricetes	Chitovirales	Poxviridae	Orthopoxvirus
ID_10242	A_californica	2428	Viruses	Nucleocytoviricota	Pokkesviricetes	Chitovirales	Poxviridae	Orthopoxvirus
ID_10242	S_floridana	425	Viruses	Nucleocytoviricota	Pokkesviricetes	Chitovirales	Poxviridae	Orthopoxvirus
ID_10242	B_brooksi	2626	Viruses	Nucleocytoviricota	Pokkesviricetes	Chitovirales	Poxviridae	Orthopoxvirus
ID_1307956	D_laeve	0	Viruses	Artverviricota	Naldaviricetes	Lefavirales	Baculoviridae	Alphabaculovirus	Leucania_separata_nucleopolyhedrovirus
ID_1307956	M_galloprovincialis	0	Viruses	Artverviricota	Naldaviricetes	Lefavirales	Baculoviridae	Alphabaculovirus	Leucania_separata_nucleopolyhedrovirus
ID_1307956	A_ater	0	Viruses	Artverviricota	Naldaviricetes	Lefavirales	Baculoviridae	Alphabaculovirus	Leucania_separata_nucleopolyhedrovirus
ID_1307956	P_ocellatus	237	Viruses	Artverviricota	Naldaviricetes	Lefavirales	Baculoviridae	Alphabaculovirus	Leucania_separata_nucleopolyhedrovirus
ID_1307956	A_marisindica	206	Viruses	Artverviricota	Naldaviricetes	Lefavirales	Baculoviridae	Alphabaculovirus	Leucania_separata_nucleopolyhedrovirus
ID_1307956	C_gigas	513	Viruses	Artverviricota	Naldaviricetes	Lefavirales	Baculoviridae	Alphabaculovirus	Leucania_separata_nucleopolyhedrovirus
ID_1307956	A_hessleri	0	Viruses	Artverviricota	Naldaviricetes	Lefavirales	Baculoviridae	Alphabaculovirus	Leucania_separata_nucleopolyhedrovirus
ID_1307956	B_glabrata	216	Viruses	Artverviricota	Naldaviricetes	Lefavirales	Baculoviridae	Alphabaculovirus	Leucania_separata_nucleopolyhedrovirus
ID_1307956	E_atroviridis	829	Viruses	Artverviricota	Naldaviricetes	Lefavirales	Baculoviridae	Alphabaculovirus	Leucania_separata_nucleopolyhedrovirus
ID_1307956	P_canaliculata	855	Viruses	Artverviricota	Naldaviricetes	Lefavirales	Baculoviridae	Alphabaculovirus	Leucania_separata_nucleopolyhedrovirus
ID_1307956	H_discus	0	Viruses	Artverviricota	Naldaviricetes	Lefavirales	Baculoviridae	Alphabaculovirus	Leucania_separata_nucleopolyhedrovirus
ID_1307956	A_californica	1304	Viruses	Artverviricota	Naldaviricetes	Lefavirales	Baculoviridae	Alphabaculovirus	Leucania_separata_nucleopolyhedrovirus
ID_1307956	S_floridana	35313	Viruses	Artverviricota	Naldaviricetes	Lefavirales	Baculoviridae	Alphabaculovirus	Leucania_separata_nucleopolyhedrovirus
ID_1307956	B_brooksi	1313	Viruses	Artverviricota	Naldaviricetes	Lefavirales	Baculoviridae	Alphabaculovirus	Leucania_separata_nucleopolyhedrovirus
ID_1283076	D_laeve	455	Viruses	Uroviricota	Caudoviricetes	Crassvirales	Myoviridae	Pelagibacter_phage_HTVC008M
ID_1283076	M_galloprovincialis	10826	Viruses	Uroviricota	Caudoviricetes	Crassvirales	Myoviridae	Pelagibacter_phage_HTVC008M
ID_1283076	A_ater	252	Viruses	Uroviricota	Caudoviricetes	Crassvirales	Myoviridae	Pelagibacter_phage_HTVC008M
ID_1283076	P_ocellatus	1336	Viruses	Uroviricota	Caudoviricetes	Crassvirales	Myoviridae	Pelagibacter_phage_HTVC008M
ID_1283076	A_marisindica	0	Viruses	Uroviricota	Caudoviricetes	Crassvirales	Myoviridae	Pelagibacter_phage_HTVC008M
ID_1283076	C_gigas	627	Viruses	Uroviricota	Caudoviricetes	Crassvirales	Myoviridae	Pelagibacter_phage_HTVC008M
ID_1283076	A_hessleri	168	Viruses	Uroviricota	Caudoviricetes	Crassvirales	Myoviridae	Pelagibacter_phage_HTVC008M
ID_1283076	B_glabrata	0	Viruses	Uroviricota	Caudoviricetes	Crassvirales	Myoviridae	Pelagibacter_phage_HTVC008M
ID_1283076	E_atroviridis	276	Viruses	Uroviricota	Caudoviricetes	Crassvirales	Myoviridae	Pelagibacter_phage_HTVC008M
ID_1283076	P_canaliculata	2423	Viruses	Uroviricota	Caudoviricetes	Crassvirales	Myoviridae	Pelagibacter_phage_HTVC008M
ID_1283076	H_discus	0	Viruses	Uroviricota	Caudoviricetes	Crassvirales	Myoviridae	Pelagibacter_phage_HTVC008M
ID_1283076	A_californica	1268	Viruses	Uroviricota	Caudoviricetes	Crassvirales	Myoviridae	Pelagibacter_phage_HTVC008M
ID_1283076	S_floridana	0	Viruses	Uroviricota	Caudoviricetes	Crassvirales	Myoviridae	Pelagibacter_phage_HTVC008M
ID_1283076	B_brooksi	328	Viruses	Uroviricota	Caudoviricetes	Crassvirales	Myoviridae	Pelagibacter_phage_HTVC008M
ID_1933265	D_laeve	0	Viruses	Negarnaviricota	Ellioviricetes	Bunyavirales	Peribunyaviridae	Orthobunyavirus	Capim_orthobunyavirus
ID_1933265	M_galloprovincialis	0	Viruses	Negarnaviricota	Ellioviricetes	Bunyavirales	Peribunyaviridae	Orthobunyavirus	Capim_orthobunyavirus
ID_1933265	A_ater	0	Viruses	Negarnaviricota	Ellioviricetes	Bunyavirales	Peribunyaviridae	Orthobunyavirus	Capim_orthobunyavirus
ID_1933265	P_ocellatus	356	Viruses	Negarnaviricota	Ellioviricetes	Bunyavirales	Peribunyaviridae	Orthobunyavirus	Capim_orthobunyavirus
ID_1933265	A_marisindica	13654	Viruses	Negarnaviricota	Ellioviricetes	Bunyavirales	Peribunyaviridae	Orthobunyavirus	Capim_orthobunyavirus
ID_1933265	C_gigas	0	Viruses	Negarnaviricota	Ellioviricetes	Bunyavirales	Peribunyaviridae	Orthobunyavirus	Capim_orthobunyavirus
ID_1933265	A_hessleri	12960	Viruses	Negarnaviricota	Ellioviricetes	Bunyavirales	Peribunyaviridae	Orthobunyavirus	Capim_orthobunyavirus
ID_1933265	B_glabrata	0	Viruses	Negarnaviricota	Ellioviricetes	Bunyavirales	Peribunyaviridae	Orthobunyavirus	Capim_orthobunyavirus
ID_1933265	E_atroviridis	0	Viruses	Negarnaviricota	Ellioviricetes	Bunyavirales	Peribunyaviridae	Orthobunyavirus	Capim_orthobunyavirus
ID_1933265	P_canaliculata	0	Viruses	Negarnaviricota	Ellioviricetes	Bunyavirales	Peribunyaviridae	Orthobunyavirus	Capim_orthobunyavirus
ID_1933265	H_discus	0	Viruses	Negarnaviricota	Ellioviricetes	Bunyavirales	Peribunyaviridae	Orthobunyavirus	Capim_orthobunyavirus
ID_1933265	A_californica	0	Viruses	Negarnaviricota	Ellioviricetes	Bunyavirales	Peribunyaviridae	Orthobunyavirus	Capim_orthobunyavirus
ID_1933265	S_floridana	0	Viruses	Negarnaviricota	Ellioviricetes	Bunyavirales	Peribunyaviridae	Orthobunyavirus	Capim_orthobunyavirus
ID_1933265	B_brooksi	0	Viruses	Negarnaviricota	Ellioviricetes	Bunyavirales	Peribunyaviridae	Orthobunyavirus	Capim_orthobunyavirus
ID_1511909	D_laeve	0	Viruses	Cossaviricota	Quintoviricetes	Piccovirales	Parvoviridae	Protoparvovirus	Rodent_protoparvovirus_2
ID_1511909	M_galloprovincialis	0	Viruses	Cossaviricota	Quintoviricetes	Piccovirales	Parvoviridae	Protoparvovirus	Rodent_protoparvovirus_2
ID_1511909	A_ater	0	Viruses	Cossaviricota	Quintoviricetes	Piccovirales	Parvoviridae	Protoparvovirus	Rodent_protoparvovirus_2
ID_1511909	P_ocellatus	0	Viruses	Cossaviricota	Quintoviricetes	Piccovirales	Parvoviridae	Protoparvovirus	Rodent_protoparvovirus_2
ID_1511909	A_marisindica	0	Viruses	Cossaviricota	Quintoviricetes	Piccovirales	Parvoviridae	Protoparvovirus	Rodent_protoparvovirus_2
ID_1511909	C_gigas	0	Viruses	Cossaviricota	Quintoviricetes	Piccovirales	Parvoviridae	Protoparvovirus	Rodent_protoparvovirus_2
ID_1511909	A_hessleri	0	Viruses	Cossaviricota	Quintoviricetes	Piccovirales	Parvoviridae	Protoparvovirus	Rodent_protoparvovirus_2
ID_1511909	B_glabrata	0	Viruses	Cossaviricota	Quintoviricetes	Piccovirales	Parvoviridae	Protoparvovirus	Rodent_protoparvovirus_2
ID_1511909	E_atroviridis	0	Viruses	Cossaviricota	Quintoviricetes	Piccovirales	Parvoviridae	Protoparvovirus	Rodent_protoparvovirus_2
ID_1511909	P_canaliculata	0	Viruses	Cossaviricota	Quintoviricetes	Piccovirales	Parvoviridae	Protoparvovirus	Rodent_protoparvovirus_2
ID_1511909	H_discus	0	Viruses	Cossaviricota	Quintoviricetes	Piccovirales	Parvoviridae	Protoparvovirus	Rodent_protoparvovirus_2
ID_1511909	A_californica	0	Viruses	Cossaviricota	Quintoviricetes	Piccovirales	Parvoviridae	Protoparvovirus	Rodent_protoparvovirus_2
ID_1511909	S_floridana	0	Viruses	Cossaviricota	Quintoviricetes	Piccovirales	Parvoviridae	Protoparvovirus	Rodent_protoparvovirus_2
ID_1511909	B_brooksi	15975	Viruses	Cossaviricota	Quintoviricetes	Piccovirales	Parvoviridae	Protoparvovirus	Rodent_protoparvovirus_2
ID_10683	D_laeve	455	Viruses	Uroviricota	Caudoviricetes	Crassvirales	Pachyviridae	Takahashivirus	PBS1
ID_10683	M_galloprovincialis	1493	Viruses	Uroviricota	Caudoviricetes	Crassvirales	Pachyviridae	Takahashivirus	PBS1
ID_10683	A_ater	505	Viruses	Uroviricota	Caudoviricetes	Crassvirales	Pachyviridae	Takahashivirus	PBS1
ID_10683	P_ocellatus	1841	Viruses	Uroviricota	Caudoviricetes	Crassvirales	Pachyviridae	Takahashivirus	PBS1
ID_10683	A_marisindica	1241	Viruses	Uroviricota	Caudoviricetes	Crassvirales	Pachyviridae	Takahashivirus	PBS1
ID_10683	C_gigas	1255	Viruses	Uroviricota	Caudoviricetes	Crassvirales	Pachyviridae	Takahashivirus	PBS1
ID_10683	A_hessleri	1178	Viruses	Uroviricota	Caudoviricetes	Crassvirales	Pachyviridae	Takahashivirus	PBS1
ID_10683	B_glabrata	216	Viruses	Uroviricota	Caudoviricetes	Crassvirales	Pachyviridae	Takahashivirus	PBS1
ID_10683	E_atroviridis	2120	Viruses	Uroviricota	Caudoviricetes	Crassvirales	Pachyviridae	Takahashivirus	PBS1
ID_10683	P_canaliculata	855	Viruses	Uroviricota	Caudoviricetes	Crassvirales	Pachyviridae	Takahashivirus	PBS1
ID_10683	H_discus	0	Viruses	Uroviricota	Caudoviricetes	Crassvirales	Pachyviridae	Takahashivirus	PBS1
ID_10683	A_californica	2428	Viruses	Uroviricota	Caudoviricetes	Crassvirales	Pachyviridae	Takahashivirus	PBS1
ID_10683	S_floridana	425	Viruses	Uroviricota	Caudoviricetes	Crassvirales	Pachyviridae	Takahashivirus	PBS1
ID_10683	B_brooksi	1313	Viruses	Uroviricota	Caudoviricetes	Crassvirales	Pachyviridae	Takahashivirus	PBS1
ID_2844101	D_laeve	455	Viruses	Artverviricota	Naldaviricetes	Lefavirales	Nudiviridae	Alphanudivirus	Drosophila_melanogaster_nudivirus_A
ID_2844101	M_galloprovincialis	373	Viruses	Artverviricota	Naldaviricetes	Lefavirales	Nudiviridae	Alphanudivirus	Drosophila_melanogaster_nudivirus_A
ID_2844101	A_ater	0	Viruses	Artverviricota	Naldaviricetes	Lefavirales	Nudiviridae	Alphanudivirus	Drosophila_melanogaster_nudivirus_A
ID_2844101	P_ocellatus	772	Viruses	Artverviricota	Naldaviricetes	Lefavirales	Nudiviridae	Alphanudivirus	Drosophila_melanogaster_nudivirus_A
ID_2844101	A_marisindica	413	Viruses	Artverviricota	Naldaviricetes	Lefavirales	Nudiviridae	Alphanudivirus	Drosophila_melanogaster_nudivirus_A
ID_2844101	C_gigas	1883	Viruses	Artverviricota	Naldaviricetes	Lefavirales	Nudiviridae	Alphanudivirus	Drosophila_melanogaster_nudivirus_A
ID_2844101	A_hessleri	1009	Viruses	Artverviricota	Naldaviricetes	Lefavirales	Nudiviridae	Alphanudivirus	Drosophila_melanogaster_nudivirus_A
ID_2844101	B_glabrata	1082	Viruses	Artverviricota	Naldaviricetes	Lefavirales	Nudiviridae	Alphanudivirus	Drosophila_melanogaster_nudivirus_A
ID_2844101	E_atroviridis	4149	Viruses	Artverviricota	Naldaviricetes	Lefavirales	Nudiviridae	Alphanudivirus	Drosophila_melanogaster_nudivirus_A
ID_2844101	P_canaliculata	855	Viruses	Artverviricota	Naldaviricetes	Lefavirales	Nudiviridae	Alphanudivirus	Drosophila_melanogaster_nudivirus_A
ID_2844101	H_discus	0	Viruses	Artverviricota	Naldaviricetes	Lefavirales	Nudiviridae	Alphanudivirus	Drosophila_melanogaster_nudivirus_A
ID_2844101	A_californica	2138	Viruses	Artverviricota	Naldaviricetes	Lefavirales	Nudiviridae	Alphanudivirus	Drosophila_melanogaster_nudivirus_A
ID_2844101	S_floridana	425	Viruses	Artverviricota	Naldaviricetes	Lefavirales	Nudiviridae	Alphanudivirus	Drosophila_melanogaster_nudivirus_A
ID_2844101	B_brooksi	2078	Viruses	Artverviricota	Naldaviricetes	Lefavirales	Nudiviridae	Alphanudivirus	Drosophila_melanogaster_nudivirus_A
ID_2733924	D_laeve	0	Viruses	Uroviricota	Caudoviricetes	Crassvirales	Autographiviridae	Kajamvirus	SRIP1
ID_2733924	M_galloprovincialis	25759	Viruses	Uroviricota	Caudoviricetes	Crassvirales	Autographiviridae	Kajamvirus	SRIP1
ID_2733924	A_ater	0	Viruses	Uroviricota	Caudoviricetes	Crassvirales	Autographiviridae	Kajamvirus	SRIP1
ID_2733924	P_ocellatus	207	Viruses	Uroviricota	Caudoviricetes	Crassvirales	Autographiviridae	Kajamvirus	SRIP1
ID_2733924	A_marisindica	0	Viruses	Uroviricota	Caudoviricetes	Crassvirales	Autographiviridae	Kajamvirus	SRIP1
ID_2733924	C_gigas	0	Viruses	Uroviricota	Caudoviricetes	Crassvirales	Autographiviridae	Kajamvirus	SRIP1
ID_2733924	A_hessleri	0	Viruses	Uroviricota	Caudoviricetes	Crassvirales	Autographiviridae	Kajamvirus	SRIP1
ID_2733924	B_glabrata	0	Viruses	Uroviricota	Caudoviricetes	Crassvirales	Autographiviridae	Kajamvirus	SRIP1
ID_2733924	E_atroviridis	368	Viruses	Uroviricota	Caudoviricetes	Crassvirales	Autographiviridae	Kajamvirus	SRIP1
ID_2733924	P_canaliculata	0	Viruses	Uroviricota	Caudoviricetes	Crassvirales	Autographiviridae	Kajamvirus	SRIP1
ID_2733924	H_discus	0	Viruses	Uroviricota	Caudoviricetes	Crassvirales	Autographiviridae	Kajamvirus	SRIP1
ID_2733924	A_californica	0	Viruses	Uroviricota	Caudoviricetes	Crassvirales	Autographiviridae	Kajamvirus	SRIP1
ID_2733924	S_floridana	0	Viruses	Uroviricota	Caudoviricetes	Crassvirales	Autographiviridae	Kajamvirus	SRIP1
ID_2733924	B_brooksi	0	Viruses	Uroviricota	Caudoviricetes	Crassvirales	Autographiviridae	Kajamvirus	SRIP1
ID_131083	D_laeve	0	Viruses	Pisuviricota	Pisoniviricetes	Sobelivirales	Solemoviridae	Polerovirus	Turnip_yellows_virus
ID_131083	M_galloprovincialis	0	Viruses	Pisuviricota	Pisoniviricetes	Sobelivirales	Solemoviridae	Polerovirus	Turnip_yellows_virus
ID_131083	A_ater	0	Viruses	Pisuviricota	Pisoniviricetes	Sobelivirales	Solemoviridae	Polerovirus	Turnip_yellows_virus
ID_131083	P_ocellatus	0	Viruses	Pisuviricota	Pisoniviricetes	Sobelivirales	Solemoviridae	Polerovirus	Turnip_yellows_virus
ID_131083	A_marisindica	0	Viruses	Pisuviricota	Pisoniviricetes	Sobelivirales	Solemoviridae	Polerovirus	Turnip_yellows_virus
ID_131083	C_gigas	0	Viruses	Pisuviricota	Pisoniviricetes	Sobelivirales	Solemoviridae	Polerovirus	Turnip_yellows_virus
ID_131083	A_hessleri	24070	Viruses	Pisuviricota	Pisoniviricetes	Sobelivirales	Solemoviridae	Polerovirus	Turnip_yellows_virus
ID_131083	B_glabrata	0	Viruses	Pisuviricota	Pisoniviricetes	Sobelivirales	Solemoviridae	Polerovirus	Turnip_yellows_virus
ID_131083	E_atroviridis	0	Viruses	Pisuviricota	Pisoniviricetes	Sobelivirales	Solemoviridae	Polerovirus	Turnip_yellows_virus
ID_131083	P_canaliculata	0	Viruses	Pisuviricota	Pisoniviricetes	Sobelivirales	Solemoviridae	Polerovirus	Turnip_yellows_virus
ID_131083	H_discus	0	Viruses	Pisuviricota	Pisoniviricetes	Sobelivirales	Solemoviridae	Polerovirus	Turnip_yellows_virus
ID_131083	A_californica	0	Viruses	Pisuviricota	Pisoniviricetes	Sobelivirales	Solemoviridae	Polerovirus	Turnip_yellows_virus
ID_131083	S_floridana	0	Viruses	Pisuviricota	Pisoniviricetes	Sobelivirales	Solemoviridae	Polerovirus	Turnip_yellows_virus
ID_131083	B_brooksi	0	Viruses	Pisuviricota	Pisoniviricetes	Sobelivirales	Solemoviridae	Polerovirus	Turnip_yellows_virus
ID_67082	D_laeve	455	Viruses	Nucleocytoviricota	Pokkesviricetes	Chitovirales	Poxviridae	Oryzopoxvirus	BeAn_58058_virus
ID_67082	M_galloprovincialis	1493	Viruses	Nucleocytoviricota	Pokkesviricetes	Chitovirales	Poxviridae	Oryzopoxvirus	BeAn_58058_virus
ID_67082	A_ater	0	Viruses	Nucleocytoviricota	Pokkesviricetes	Chitovirales	Poxviridae	Oryzopoxvirus	BeAn_58058_virus
ID_67082	P_ocellatus	2464	Viruses	Nucleocytoviricota	Pokkesviricetes	Chitovirales	Poxviridae	Oryzopoxvirus	BeAn_58058_virus
ID_67082	A_marisindica	0	Viruses	Nucleocytoviricota	Pokkesviricetes	Chitovirales	Poxviridae	Oryzopoxvirus	BeAn_58058_virus
ID_67082	C_gigas	627	Viruses	Nucleocytoviricota	Pokkesviricetes	Chitovirales	Poxviridae	Oryzopoxvirus	BeAn_58058_virus
ID_67082	A_hessleri	0	Viruses	Nucleocytoviricota	Pokkesviricetes	Chitovirales	Poxviridae	Oryzopoxvirus	BeAn_58058_virus
ID_67082	B_glabrata	1515	Viruses	Nucleocytoviricota	Pokkesviricetes	Chitovirales	Poxviridae	Oryzopoxvirus	BeAn_58058_virus
ID_67082	E_atroviridis	1290	Viruses	Nucleocytoviricota	Pokkesviricetes	Chitovirales	Poxviridae	Oryzopoxvirus	BeAn_58058_virus
ID_67082	P_canaliculata	2850	Viruses	Nucleocytoviricota	Pokkesviricetes	Chitovirales	Poxviridae	Oryzopoxvirus	BeAn_58058_virus
ID_67082	H_discus	0	Viruses	Nucleocytoviricota	Pokkesviricetes	Chitovirales	Poxviridae	Oryzopoxvirus	BeAn_58058_virus
ID_67082	A_californica	1051	Viruses	Nucleocytoviricota	Pokkesviricetes	Chitovirales	Poxviridae	Oryzopoxvirus	BeAn_58058_virus
ID_67082	S_floridana	2127	Viruses	Nucleocytoviricota	Pokkesviricetes	Chitovirales	Poxviridae	Oryzopoxvirus	BeAn_58058_virus
ID_67082	B_brooksi	1969	Viruses	Nucleocytoviricota	Pokkesviricetes	Chitovirales	Poxviridae	Oryzopoxvirus	BeAn_58058_virus
ID_2733945	D_laeve	0	Viruses	Uroviricota	Caudoviricetes	Crassvirales	Autographiviridae	Pelagivirus	S35C6
ID_2733945	M_galloprovincialis	18852	Viruses	Uroviricota	Caudoviricetes	Crassvirales	Autographiviridae	Pelagivirus	S35C6
ID_2733945	A_ater	0	Viruses	Uroviricota	Caudoviricetes	Crassvirales	Autographiviridae	Pelagivirus	S35C6
ID_2733945	P_ocellatus	356	Viruses	Uroviricota	Caudoviricetes	Crassvirales	Autographiviridae	Pelagivirus	S35C6
ID_2733945	A_marisindica	2275	Viruses	Uroviricota	Caudoviricetes	Crassvirales	Autographiviridae	Pelagivirus	S35C6
ID_2733945	C_gigas	1255	Viruses	Uroviricota	Caudoviricetes	Crassvirales	Autographiviridae	Pelagivirus	S35C6
ID_2733945	A_hessleri	0	Viruses	Uroviricota	Caudoviricetes	Crassvirales	Autographiviridae	Pelagivirus	S35C6
ID_2733945	B_glabrata	0	Viruses	Uroviricota	Caudoviricetes	Crassvirales	Autographiviridae	Pelagivirus	S35C6
ID_2733945	E_atroviridis	0	Viruses	Uroviricota	Caudoviricetes	Crassvirales	Autographiviridae	Pelagivirus	S35C6
ID_2733945	P_canaliculata	0	Viruses	Uroviricota	Caudoviricetes	Crassvirales	Autographiviridae	Pelagivirus	S35C6
ID_2733945	H_discus	0	Viruses	Uroviricota	Caudoviricetes	Crassvirales	Autographiviridae	Pelagivirus	S35C6
ID_2733945	A_californica	36	Viruses	Uroviricota	Caudoviricetes	Crassvirales	Autographiviridae	Pelagivirus	S35C6
ID_2733945	S_floridana	0	Viruses	Uroviricota	Caudoviricetes	Crassvirales	Autographiviridae	Pelagivirus	S35C6
ID_2733945	B_brooksi	218	Viruses	Uroviricota	Caudoviricetes	Crassvirales	Autographiviridae	Pelagivirus	S35C6
ID_552509	D_laeve	0	Viruses	Artverviricota	Naldaviricetes	Lefavirales	Adomaviridae	Leptopilina_boulardi_filamentous_virus
ID_552509	M_galloprovincialis	2053	Viruses	Artverviricota	Naldaviricetes	Lefavirales	Adomaviridae	Leptopilina_boulardi_filamentous_virus
ID_552509	A_ater	2022	Viruses	Artverviricota	Naldaviricetes	Lefavirales	Adomaviridae	Leptopilina_boulardi_filamentous_virus
ID_552509	P_ocellatus	1425	Viruses	Artverviricota	Naldaviricetes	Lefavirales	Adomaviridae	Leptopilina_boulardi_filamentous_virus
ID_552509	A_marisindica	1448	Viruses	Artverviricota	Naldaviricetes	Lefavirales	Adomaviridae	Leptopilina_boulardi_filamentous_virus
ID_552509	C_gigas	3882	Viruses	Artverviricota	Naldaviricetes	Lefavirales	Adomaviridae	Leptopilina_boulardi_filamentous_virus
ID_552509	A_hessleri	336	Viruses	Artverviricota	Naldaviricetes	Lefavirales	Adomaviridae	Leptopilina_boulardi_filamentous_virus
ID_552509	B_glabrata	0	Viruses	Artverviricota	Naldaviricetes	Lefavirales	Adomaviridae	Leptopilina_boulardi_filamentous_virus
ID_552509	E_atroviridis	1475	Viruses	Artverviricota	Naldaviricetes	Lefavirales	Adomaviridae	Leptopilina_boulardi_filamentous_virus
ID_552509	P_canaliculata	142	Viruses	Artverviricota	Naldaviricetes	Lefavirales	Adomaviridae	Leptopilina_boulardi_filamentous_virus
ID_552509	H_discus	0	Viruses	Artverviricota	Naldaviricetes	Lefavirales	Adomaviridae	Leptopilina_boulardi_filamentous_virus
ID_552509	A_californica	797	Viruses	Artverviricota	Naldaviricetes	Lefavirales	Adomaviridae	Leptopilina_boulardi_filamentous_virus
ID_552509	S_floridana	425	Viruses	Artverviricota	Naldaviricetes	Lefavirales	Adomaviridae	Leptopilina_boulardi_filamentous_virus
ID_552509	B_brooksi	1203	Viruses	Artverviricota	Naldaviricetes	Lefavirales	Adomaviridae	Leptopilina_boulardi_filamentous_virus
ID_2869553	D_laeve	0	Viruses	Uroviricota	Caudoviricetes	Assiduviridae	Alexandravirus	Erwinia_phage_pEa_SNUABM_30
ID_2869553	M_galloprovincialis	0	Viruses	Uroviricota	Caudoviricetes	Assiduviridae	Alexandravirus	Erwinia_phage_pEa_SNUABM_30
ID_2869553	A_ater	68023	Viruses	Uroviricota	Caudoviricetes	Assiduviridae	Alexandravirus	Erwinia_phage_pEa_SNUABM_30
ID_2869553	P_ocellatus	0	Viruses	Uroviricota	Caudoviricetes	Assiduviridae	Alexandravirus	Erwinia_phage_pEa_SNUABM_30
ID_2869553	A_marisindica	0	Viruses	Uroviricota	Caudoviricetes	Assiduviridae	Alexandravirus	Erwinia_phage_pEa_SNUABM_30
ID_2869553	C_gigas	456	Viruses	Uroviricota	Caudoviricetes	Assiduviridae	Alexandravirus	Erwinia_phage_pEa_SNUABM_30
ID_2869553	A_hessleri	0	Viruses	Uroviricota	Caudoviricetes	Assiduviridae	Alexandravirus	Erwinia_phage_pEa_SNUABM_30
ID_2869553	B_glabrata	9095	Viruses	Uroviricota	Caudoviricetes	Assiduviridae	Alexandravirus	Erwinia_phage_pEa_SNUABM_30
ID_2869553	E_atroviridis	0	Viruses	Uroviricota	Caudoviricetes	Assiduviridae	Alexandravirus	Erwinia_phage_pEa_SNUABM_30
ID_2869553	P_canaliculata	0	Viruses	Uroviricota	Caudoviricetes	Assiduviridae	Alexandravirus	Erwinia_phage_pEa_SNUABM_30
ID_2869553	H_discus	0	Viruses	Uroviricota	Caudoviricetes	Assiduviridae	Alexandravirus	Erwinia_phage_pEa_SNUABM_30
ID_2869553	A_californica	0	Viruses	Uroviricota	Caudoviricetes	Assiduviridae	Alexandravirus	Erwinia_phage_pEa_SNUABM_30
ID_2869553	S_floridana	0	Viruses	Uroviricota	Caudoviricetes	Assiduviridae	Alexandravirus	Erwinia_phage_pEa_SNUABM_30
ID_2869553	B_brooksi	0	Viruses	Uroviricota	Caudoviricetes	Assiduviridae	Alexandravirus	Erwinia_phage_pEa_SNUABM_30
ID_1623305	D_laeve	910	Viruses	Uroviricota	Caudoviricetes	Crassvirales	Pachyviridae	Skunavirus
ID_1623305	M_galloprovincialis	746	Viruses	Uroviricota	Caudoviricetes	Crassvirales	Pachyviridae	Skunavirus
ID_1623305	A_ater	0	Viruses	Uroviricota	Caudoviricetes	Crassvirales	Pachyviridae	Skunavirus
ID_1623305	P_ocellatus	1306	Viruses	Uroviricota	Caudoviricetes	Crassvirales	Pachyviridae	Skunavirus
ID_1623305	A_marisindica	413	Viruses	Uroviricota	Caudoviricetes	Crassvirales	Pachyviridae	Skunavirus
ID_1623305	C_gigas	1484	Viruses	Uroviricota	Caudoviricetes	Crassvirales	Pachyviridae	Skunavirus
ID_1623305	A_hessleri	673	Viruses	Uroviricota	Caudoviricetes	Crassvirales	Pachyviridae	Skunavirus
ID_1623305	B_glabrata	2165	Viruses	Uroviricota	Caudoviricetes	Crassvirales	Pachyviridae	Skunavirus
ID_1623305	E_atroviridis	276	Viruses	Uroviricota	Caudoviricetes	Crassvirales	Pachyviridae	Skunavirus
ID_1623305	P_canaliculata	1140	Viruses	Uroviricota	Caudoviricetes	Crassvirales	Pachyviridae	Skunavirus
ID_1623305	H_discus	0	Viruses	Uroviricota	Caudoviricetes	Crassvirales	Pachyviridae	Skunavirus
ID_1623305	A_californica	2826	Viruses	Uroviricota	Caudoviricetes	Crassvirales	Pachyviridae	Skunavirus
ID_1623305	S_floridana	425	Viruses	Uroviricota	Caudoviricetes	Crassvirales	Pachyviridae	Skunavirus
ID_1623305	B_brooksi	765	Viruses	Uroviricota	Caudoviricetes	Crassvirales	Pachyviridae	Skunavirus
ID_39444	D_laeve	0	Viruses	Nucleocytoviricota	Pokkesviricetes	Chitovirales	Poxviridae	Oryzopoxvirus	Cotia_virus
ID_39444	M_galloprovincialis	933	Viruses	Nucleocytoviricota	Pokkesviricetes	Chitovirales	Poxviridae	Oryzopoxvirus	Cotia_virus
ID_39444	A_ater	252	Viruses	Nucleocytoviricota	Pokkesviricetes	Chitovirales	Poxviridae	Oryzopoxvirus	Cotia_virus
ID_39444	P_ocellatus	1187	Viruses	Nucleocytoviricota	Pokkesviricetes	Chitovirales	Poxviridae	Oryzopoxvirus	Cotia_virus
ID_39444	A_marisindica	206	Viruses	Nucleocytoviricota	Pokkesviricetes	Chitovirales	Poxviridae	Oryzopoxvirus	Cotia_virus
ID_39444	C_gigas	2055	Viruses	Nucleocytoviricota	Pokkesviricetes	Chitovirales	Poxviridae	Oryzopoxvirus	Cotia_virus
ID_39444	A_hessleri	0	Viruses	Nucleocytoviricota	Pokkesviricetes	Chitovirales	Poxviridae	Oryzopoxvirus	Cotia_virus
ID_39444	B_glabrata	1949	Viruses	Nucleocytoviricota	Pokkesviricetes	Chitovirales	Poxviridae	Oryzopoxvirus	Cotia_virus
ID_39444	E_atroviridis	737	Viruses	Nucleocytoviricota	Pokkesviricetes	Chitovirales	Poxviridae	Oryzopoxvirus	Cotia_virus
ID_39444	P_canaliculata	712	Viruses	Nucleocytoviricota	Pokkesviricetes	Chitovirales	Poxviridae	Oryzopoxvirus	Cotia_virus
ID_39444	H_discus	1126	Viruses	Nucleocytoviricota	Pokkesviricetes	Chitovirales	Poxviridae	Oryzopoxvirus	Cotia_virus
ID_39444	A_californica	1667	Viruses	Nucleocytoviricota	Pokkesviricetes	Chitovirales	Poxviridae	Oryzopoxvirus	Cotia_virus
ID_39444	S_floridana	425	Viruses	Nucleocytoviricota	Pokkesviricetes	Chitovirales	Poxviridae	Oryzopoxvirus	Cotia_virus
ID_39444	B_brooksi	3282	Viruses	Nucleocytoviricota	Pokkesviricetes	Chitovirales	Poxviridae	Oryzopoxvirus	Cotia_virus
ID_2169536	D_laeve	0	Viruses	Uroviricota	Caudoviricetes	Crassvirales	Ackermannviridae	Kuttervirus
ID_2169536	M_galloprovincialis	373	Viruses	Uroviricota	Caudoviricetes	Crassvirales	Ackermannviridae	Kuttervirus
ID_2169536	A_ater	2528	Viruses	Uroviricota	Caudoviricetes	Crassvirales	Ackermannviridae	Kuttervirus
ID_2169536	P_ocellatus	475	Viruses	Uroviricota	Caudoviricetes	Crassvirales	Ackermannviridae	Kuttervirus
ID_2169536	A_marisindica	2482	Viruses	Uroviricota	Caudoviricetes	Crassvirales	Ackermannviridae	Kuttervirus
ID_2169536	C_gigas	2740	Viruses	Uroviricota	Caudoviricetes	Crassvirales	Ackermannviridae	Kuttervirus
ID_2169536	A_hessleri	1009	Viruses	Uroviricota	Caudoviricetes	Crassvirales	Ackermannviridae	Kuttervirus
ID_2169536	B_glabrata	3898	Viruses	Uroviricota	Caudoviricetes	Crassvirales	Ackermannviridae	Kuttervirus
ID_2169536	E_atroviridis	922	Viruses	Uroviricota	Caudoviricetes	Crassvirales	Ackermannviridae	Kuttervirus
ID_2169536	P_canaliculata	1995	Viruses	Uroviricota	Caudoviricetes	Crassvirales	Ackermannviridae	Kuttervirus
ID_2169536	H_discus	0	Viruses	Uroviricota	Caudoviricetes	Crassvirales	Ackermannviridae	Kuttervirus
ID_2169536	A_californica	507	Viruses	Uroviricota	Caudoviricetes	Crassvirales	Ackermannviridae	Kuttervirus
ID_2169536	S_floridana	425	Viruses	Uroviricota	Caudoviricetes	Crassvirales	Ackermannviridae	Kuttervirus
ID_2169536	B_brooksi	109	Viruses	Uroviricota	Caudoviricetes	Crassvirales	Ackermannviridae	Kuttervirus
ID_1100043	D_laeve	910	Viruses	Artverviricota	Naldaviricetes	Lefavirales	Nimaviridae	Pandoravirus	Apis_mellifera_filamentous_virus
ID_1100043	M_galloprovincialis	559	Viruses	Artverviricota	Naldaviricetes	Lefavirales	Nimaviridae	Pandoravirus	Apis_mellifera_filamentous_virus
ID_1100043	A_ater	0	Viruses	Artverviricota	Naldaviricetes	Lefavirales	Nimaviridae	Pandoravirus	Apis_mellifera_filamentous_virus
ID_1100043	P_ocellatus	712	Viruses	Artverviricota	Naldaviricetes	Lefavirales	Nimaviridae	Pandoravirus	Apis_mellifera_filamentous_virus
ID_1100043	A_marisindica	413	Viruses	Artverviricota	Naldaviricetes	Lefavirales	Nimaviridae	Pandoravirus	Apis_mellifera_filamentous_virus
ID_1100043	C_gigas	114	Viruses	Artverviricota	Naldaviricetes	Lefavirales	Nimaviridae	Pandoravirus	Apis_mellifera_filamentous_virus
ID_1100043	A_hessleri	3029	Viruses	Artverviricota	Naldaviricetes	Lefavirales	Nimaviridae	Pandoravirus	Apis_mellifera_filamentous_virus
ID_1100043	B_glabrata	216	Viruses	Artverviricota	Naldaviricetes	Lefavirales	Nimaviridae	Pandoravirus	Apis_mellifera_filamentous_virus
ID_1100043	E_atroviridis	0	Viruses	Artverviricota	Naldaviricetes	Lefavirales	Nimaviridae	Pandoravirus	Apis_mellifera_filamentous_virus
ID_1100043	P_canaliculata	4418	Viruses	Artverviricota	Naldaviricetes	Lefavirales	Nimaviridae	Pandoravirus	Apis_mellifera_filamentous_virus
ID_1100043	H_discus	1689	Viruses	Artverviricota	Naldaviricetes	Lefavirales	Nimaviridae	Pandoravirus	Apis_mellifera_filamentous_virus
ID_1100043	A_californica	1775	Viruses	Artverviricota	Naldaviricetes	Lefavirales	Nimaviridae	Pandoravirus	Apis_mellifera_filamentous_virus
ID_1100043	S_floridana	425	Viruses	Artverviricota	Naldaviricetes	Lefavirales	Nimaviridae	Pandoravirus	Apis_mellifera_filamentous_virus
ID_1100043	B_brooksi	328	Viruses	Artverviricota	Naldaviricetes	Lefavirales	Nimaviridae	Pandoravirus	Apis_mellifera_filamentous_virus
ID_2733944	D_laeve	0	Viruses	Uroviricota	Caudoviricetes	Crassvirales	Autographiviridae	Pelagivirus	HTVC019P
ID_2733944	M_galloprovincialis	24826	Viruses	Uroviricota	Caudoviricetes	Crassvirales	Autographiviridae	Pelagivirus	HTVC019P
ID_2733944	A_ater	0	Viruses	Uroviricota	Caudoviricetes	Crassvirales	Autographiviridae	Pelagivirus	HTVC019P
ID_2733944	P_ocellatus	0	Viruses	Uroviricota	Caudoviricetes	Crassvirales	Autographiviridae	Pelagivirus	HTVC019P
ID_2733944	A_marisindica	206	Viruses	Uroviricota	Caudoviricetes	Crassvirales	Autographiviridae	Pelagivirus	HTVC019P
ID_2733944	C_gigas	114	Viruses	Uroviricota	Caudoviricetes	Crassvirales	Autographiviridae	Pelagivirus	HTVC019P
ID_2733944	A_hessleri	0	Viruses	Uroviricota	Caudoviricetes	Crassvirales	Autographiviridae	Pelagivirus	HTVC019P
ID_2733944	B_glabrata	0	Viruses	Uroviricota	Caudoviricetes	Crassvirales	Autographiviridae	Pelagivirus	HTVC019P
ID_2733944	E_atroviridis	92	Viruses	Uroviricota	Caudoviricetes	Crassvirales	Autographiviridae	Pelagivirus	HTVC019P
ID_2733944	P_canaliculata	0	Viruses	Uroviricota	Caudoviricetes	Crassvirales	Autographiviridae	Pelagivirus	HTVC019P
ID_2733944	H_discus	0	Viruses	Uroviricota	Caudoviricetes	Crassvirales	Autographiviridae	Pelagivirus	HTVC019P
ID_2733944	A_californica	0	Viruses	Uroviricota	Caudoviricetes	Crassvirales	Autographiviridae	Pelagivirus	HTVC019P
ID_2733944	S_floridana	425	Viruses	Uroviricota	Caudoviricetes	Crassvirales	Autographiviridae	Pelagivirus	HTVC019P
ID_2733944	B_brooksi	0	Viruses	Uroviricota	Caudoviricetes	Crassvirales	Autographiviridae	Pelagivirus	HTVC019P
ID_2560128	D_laeve	0	Viruses	Uroviricota	Caudoviricetes	Crassvirales	Salasmaviridae	Eneladusvirus
ID_2560128	M_galloprovincialis	186	Viruses	Uroviricota	Caudoviricetes	Crassvirales	Salasmaviridae	Eneladusvirus
ID_2560128	A_ater	252	Viruses	Uroviricota	Caudoviricetes	Crassvirales	Salasmaviridae	Eneladusvirus
ID_2560128	P_ocellatus	0	Viruses	Uroviricota	Caudoviricetes	Crassvirales	Salasmaviridae	Eneladusvirus
ID_2560128	A_marisindica	0	Viruses	Uroviricota	Caudoviricetes	Crassvirales	Salasmaviridae	Eneladusvirus
ID_2560128	C_gigas	0	Viruses	Uroviricota	Caudoviricetes	Crassvirales	Salasmaviridae	Eneladusvirus
ID_2560128	A_hessleri	0	Viruses	Uroviricota	Caudoviricetes	Crassvirales	Salasmaviridae	Eneladusvirus
ID_2560128	B_glabrata	0	Viruses	Uroviricota	Caudoviricetes	Crassvirales	Salasmaviridae	Eneladusvirus
ID_2560128	E_atroviridis	0	Viruses	Uroviricota	Caudoviricetes	Crassvirales	Salasmaviridae	Eneladusvirus
ID_2560128	P_canaliculata	0	Viruses	Uroviricota	Caudoviricetes	Crassvirales	Salasmaviridae	Eneladusvirus
ID_2560128	H_discus	0	Viruses	Uroviricota	Caudoviricetes	Crassvirales	Salasmaviridae	Eneladusvirus
ID_2560128	A_californica	471	Viruses	Uroviricota	Caudoviricetes	Crassvirales	Salasmaviridae	Eneladusvirus
ID_2560128	S_floridana	0	Viruses	Uroviricota	Caudoviricetes	Crassvirales	Salasmaviridae	Eneladusvirus
ID_2560128	B_brooksi	13787	Viruses	Uroviricota	Caudoviricetes	Crassvirales	Salasmaviridae	Eneladusvirus
ID_2733957	D_laeve	0	Viruses	Uroviricota	Caudoviricetes	Crassvirales	Autographiviridae	Sieqvirus	S42C7
ID_2733957	M_galloprovincialis	22212	Viruses	Uroviricota	Caudoviricetes	Crassvirales	Autographiviridae	Sieqvirus	S42C7
ID_2733957	A_ater	0	Viruses	Uroviricota	Caudoviricetes	Crassvirales	Autographiviridae	Sieqvirus	S42C7
ID_2733957	P_ocellatus	148	Viruses	Uroviricota	Caudoviricetes	Crassvirales	Autographiviridae	Sieqvirus	S42C7
ID_2733957	A_marisindica	0	Viruses	Uroviricota	Caudoviricetes	Crassvirales	Autographiviridae	Sieqvirus	S42C7
ID_2733957	C_gigas	285	Viruses	Uroviricota	Caudoviricetes	Crassvirales	Autographiviridae	Sieqvirus	S42C7
ID_2733957	A_hessleri	0	Viruses	Uroviricota	Caudoviricetes	Crassvirales	Autographiviridae	Sieqvirus	S42C7
ID_2733957	B_glabrata	216	Viruses	Uroviricota	Caudoviricetes	Crassvirales	Autographiviridae	Sieqvirus	S42C7
ID_2733957	E_atroviridis	368	Viruses	Uroviricota	Caudoviricetes	Crassvirales	Autographiviridae	Sieqvirus	S42C7
ID_2733957	P_canaliculata	427	Viruses	Uroviricota	Caudoviricetes	Crassvirales	Autographiviridae	Sieqvirus	S42C7
ID_2733957	H_discus	0	Viruses	Uroviricota	Caudoviricetes	Crassvirales	Autographiviridae	Sieqvirus	S42C7
ID_2733957	A_californica	72	Viruses	Uroviricota	Caudoviricetes	Crassvirales	Autographiviridae	Sieqvirus	S42C7
ID_2733957	S_floridana	0	Viruses	Uroviricota	Caudoviricetes	Crassvirales	Autographiviridae	Sieqvirus	S42C7
ID_2733957	B_brooksi	0	Viruses	Uroviricota	Caudoviricetes	Crassvirales	Autographiviridae	Sieqvirus	S42C7
ID_1898060	D_laeve	455	Viruses	Nucleocytoviricota	Megaviricetes	Pimascovirales	Iridoviridae	Lymphocystivirus	Lymphocystis_disease_virus_Sa
ID_1898060	M_galloprovincialis	6346	Viruses	Nucleocytoviricota	Megaviricetes	Pimascovirales	Iridoviridae	Lymphocystivirus	Lymphocystis_disease_virus_Sa
ID_1898060	A_ater	0	Viruses	Nucleocytoviricota	Megaviricetes	Pimascovirales	Iridoviridae	Lymphocystivirus	Lymphocystis_disease_virus_Sa
ID_1898060	P_ocellatus	1336	Viruses	Nucleocytoviricota	Megaviricetes	Pimascovirales	Iridoviridae	Lymphocystivirus	Lymphocystis_disease_virus_Sa
ID_1898060	A_marisindica	0	Viruses	Nucleocytoviricota	Megaviricetes	Pimascovirales	Iridoviridae	Lymphocystivirus	Lymphocystis_disease_virus_Sa
ID_1898060	C_gigas	1998	Viruses	Nucleocytoviricota	Megaviricetes	Pimascovirales	Iridoviridae	Lymphocystivirus	Lymphocystis_disease_virus_Sa
ID_1898060	A_hessleri	0	Viruses	Nucleocytoviricota	Megaviricetes	Pimascovirales	Iridoviridae	Lymphocystivirus	Lymphocystis_disease_virus_Sa
ID_1898060	B_glabrata	0	Viruses	Nucleocytoviricota	Megaviricetes	Pimascovirales	Iridoviridae	Lymphocystivirus	Lymphocystis_disease_virus_Sa
ID_1898060	E_atroviridis	1844	Viruses	Nucleocytoviricota	Megaviricetes	Pimascovirales	Iridoviridae	Lymphocystivirus	Lymphocystis_disease_virus_Sa
ID_1898060	P_canaliculata	142	Viruses	Nucleocytoviricota	Megaviricetes	Pimascovirales	Iridoviridae	Lymphocystivirus	Lymphocystis_disease_virus_Sa
ID_1898060	H_discus	0	Viruses	Nucleocytoviricota	Megaviricetes	Pimascovirales	Iridoviridae	Lymphocystivirus	Lymphocystis_disease_virus_Sa
ID_1898060	A_californica	1087	Viruses	Nucleocytoviricota	Megaviricetes	Pimascovirales	Iridoviridae	Lymphocystivirus	Lymphocystis_disease_virus_Sa
ID_1898060	S_floridana	425	Viruses	Nucleocytoviricota	Megaviricetes	Pimascovirales	Iridoviridae	Lymphocystivirus	Lymphocystis_disease_virus_Sa
ID_1898060	B_brooksi	1860	Viruses	Nucleocytoviricota	Megaviricetes	Pimascovirales	Iridoviridae	Lymphocystivirus	Lymphocystis_disease_virus_Sa
ID_2948694	D_laeve	455	Viruses	Uroviricota	Caudoviricetes	Crassvirales	Assiduviridae	Elemovirus
ID_2948694	M_galloprovincialis	16426	Viruses	Uroviricota	Caudoviricetes	Crassvirales	Assiduviridae	Elemovirus
ID_2948694	A_ater	0	Viruses	Uroviricota	Caudoviricetes	Crassvirales	Assiduviridae	Elemovirus
ID_2948694	P_ocellatus	296	Viruses	Uroviricota	Caudoviricetes	Crassvirales	Assiduviridae	Elemovirus
ID_2948694	A_marisindica	0	Viruses	Uroviricota	Caudoviricetes	Crassvirales	Assiduviridae	Elemovirus
ID_2948694	C_gigas	399	Viruses	Uroviricota	Caudoviricetes	Crassvirales	Assiduviridae	Elemovirus
ID_2948694	A_hessleri	0	Viruses	Uroviricota	Caudoviricetes	Crassvirales	Assiduviridae	Elemovirus
ID_2948694	B_glabrata	433	Viruses	Uroviricota	Caudoviricetes	Crassvirales	Assiduviridae	Elemovirus
ID_2948694	E_atroviridis	184	Viruses	Uroviricota	Caudoviricetes	Crassvirales	Assiduviridae	Elemovirus
ID_2948694	P_canaliculata	712	Viruses	Uroviricota	Caudoviricetes	Crassvirales	Assiduviridae	Elemovirus
ID_2948694	H_discus	0	Viruses	Uroviricota	Caudoviricetes	Crassvirales	Assiduviridae	Elemovirus
ID_2948694	A_californica	942	Viruses	Uroviricota	Caudoviricetes	Crassvirales	Assiduviridae	Elemovirus
ID_2948694	S_floridana	425	Viruses	Uroviricota	Caudoviricetes	Crassvirales	Assiduviridae	Elemovirus
ID_2948694	B_brooksi	437	Viruses	Uroviricota	Caudoviricetes	Crassvirales	Assiduviridae	Elemovirus
ID_160796	D_laeve	0	Viruses	Nucleocytoviricota	Pokkesviricetes	Chitovirales	Poxviridae	Orthopoxvirus	Skunkpox_virus
ID_160796	M_galloprovincialis	373	Viruses	Nucleocytoviricota	Pokkesviricetes	Chitovirales	Poxviridae	Orthopoxvirus	Skunkpox_virus
ID_160796	A_ater	0	Viruses	Nucleocytoviricota	Pokkesviricetes	Chitovirales	Poxviridae	Orthopoxvirus	Skunkpox_virus
ID_160796	P_ocellatus	1128	Viruses	Nucleocytoviricota	Pokkesviricetes	Chitovirales	Poxviridae	Orthopoxvirus	Skunkpox_virus
ID_160796	A_marisindica	0	Viruses	Nucleocytoviricota	Pokkesviricetes	Chitovirales	Poxviridae	Orthopoxvirus	Skunkpox_virus
ID_160796	C_gigas	1313	Viruses	Nucleocytoviricota	Pokkesviricetes	Chitovirales	Poxviridae	Orthopoxvirus	Skunkpox_virus
ID_160796	A_hessleri	336	Viruses	Nucleocytoviricota	Pokkesviricetes	Chitovirales	Poxviridae	Orthopoxvirus	Skunkpox_virus
ID_160796	B_glabrata	649	Viruses	Nucleocytoviricota	Pokkesviricetes	Chitovirales	Poxviridae	Orthopoxvirus	Skunkpox_virus
ID_160796	E_atroviridis	553	Viruses	Nucleocytoviricota	Pokkesviricetes	Chitovirales	Poxviridae	Orthopoxvirus	Skunkpox_virus
ID_160796	P_canaliculata	1567	Viruses	Nucleocytoviricota	Pokkesviricetes	Chitovirales	Poxviridae	Orthopoxvirus	Skunkpox_virus
ID_160796	H_discus	0	Viruses	Nucleocytoviricota	Pokkesviricetes	Chitovirales	Poxviridae	Orthopoxvirus	Skunkpox_virus
ID_160796	A_californica	2102	Viruses	Nucleocytoviricota	Pokkesviricetes	Chitovirales	Poxviridae	Orthopoxvirus	Skunkpox_virus
ID_160796	S_floridana	0	Viruses	Nucleocytoviricota	Pokkesviricetes	Chitovirales	Poxviridae	Orthopoxvirus	Skunkpox_virus
ID_160796	B_brooksi	3063	Viruses	Nucleocytoviricota	Pokkesviricetes	Chitovirales	Poxviridae	Orthopoxvirus	Skunkpox_virus
ID_2734104	D_laeve	0	Viruses	Uroviricota	Caudoviricetes	Crassvirales	Demerecviridae	Derbicusvirus	derbicus
ID_2734104	M_galloprovincialis	0	Viruses	Uroviricota	Caudoviricetes	Crassvirales	Demerecviridae	Derbicusvirus	derbicus
ID_2734104	A_ater	0	Viruses	Uroviricota	Caudoviricetes	Crassvirales	Demerecviridae	Derbicusvirus	derbicus
ID_2734104	P_ocellatus	0	Viruses	Uroviricota	Caudoviricetes	Crassvirales	Demerecviridae	Derbicusvirus	derbicus
ID_2734104	A_marisindica	0	Viruses	Uroviricota	Caudoviricetes	Crassvirales	Demerecviridae	Derbicusvirus	derbicus
ID_2734104	C_gigas	0	Viruses	Uroviricota	Caudoviricetes	Crassvirales	Demerecviridae	Derbicusvirus	derbicus
ID_2734104	A_hessleri	841	Viruses	Uroviricota	Caudoviricetes	Crassvirales	Demerecviridae	Derbicusvirus	derbicus
ID_2734104	B_glabrata	0	Viruses	Uroviricota	Caudoviricetes	Crassvirales	Demerecviridae	Derbicusvirus	derbicus
ID_2734104	E_atroviridis	0	Viruses	Uroviricota	Caudoviricetes	Crassvirales	Demerecviridae	Derbicusvirus	derbicus
ID_2734104	P_canaliculata	0	Viruses	Uroviricota	Caudoviricetes	Crassvirales	Demerecviridae	Derbicusvirus	derbicus
ID_2734104	H_discus	0	Viruses	Uroviricota	Caudoviricetes	Crassvirales	Demerecviridae	Derbicusvirus	derbicus
ID_2734104	A_californica	6886	Viruses	Uroviricota	Caudoviricetes	Crassvirales	Demerecviridae	Derbicusvirus	derbicus
ID_2734104	S_floridana	0	Viruses	Uroviricota	Caudoviricetes	Crassvirales	Demerecviridae	Derbicusvirus	derbicus
ID_2734104	B_brooksi	0	Viruses	Uroviricota	Caudoviricetes	Crassvirales	Demerecviridae	Derbicusvirus	derbicus
ID_2734124	D_laeve	0	Viruses	Uroviricota	Caudoviricetes	Kyanoviridae	Nereusvirus	tusconc4
ID_2734124	M_galloprovincialis	3359	Viruses	Uroviricota	Caudoviricetes	Kyanoviridae	Nereusvirus	tusconc4
ID_2734124	A_ater	0	Viruses	Uroviricota	Caudoviricetes	Kyanoviridae	Nereusvirus	tusconc4
ID_2734124	P_ocellatus	534	Viruses	Uroviricota	Caudoviricetes	Kyanoviridae	Nereusvirus	tusconc4
ID_2734124	A_marisindica	206	Viruses	Uroviricota	Caudoviricetes	Kyanoviridae	Nereusvirus	tusconc4
ID_2734124	C_gigas	114	Viruses	Uroviricota	Caudoviricetes	Kyanoviridae	Nereusvirus	tusconc4
ID_2734124	A_hessleri	504	Viruses	Uroviricota	Caudoviricetes	Kyanoviridae	Nereusvirus	tusconc4
ID_2734124	B_glabrata	0	Viruses	Uroviricota	Caudoviricetes	Kyanoviridae	Nereusvirus	tusconc4
ID_2734124	E_atroviridis	92	Viruses	Uroviricota	Caudoviricetes	Kyanoviridae	Nereusvirus	tusconc4
ID_2734124	P_canaliculata	1140	Viruses	Uroviricota	Caudoviricetes	Kyanoviridae	Nereusvirus	tusconc4
ID_2734124	H_discus	0	Viruses	Uroviricota	Caudoviricetes	Kyanoviridae	Nereusvirus	tusconc4
ID_2734124	A_californica	253	Viruses	Uroviricota	Caudoviricetes	Kyanoviridae	Nereusvirus	tusconc4
ID_2734124	S_floridana	1701	Viruses	Uroviricota	Caudoviricetes	Kyanoviridae	Nereusvirus	tusconc4
ID_2734124	B_brooksi	8315	Viruses	Uroviricota	Caudoviricetes	Kyanoviridae	Nereusvirus	tusconc4
ID_2054179	D_laeve	0	Viruses	Peploviricota	Herviviricetes	Herpesvirales	Herpesviridae	Percavirus	Rhinolophus_gammaherpesvirus_1
ID_2054179	M_galloprovincialis	186	Viruses	Peploviricota	Herviviricetes	Herpesvirales	Herpesviridae	Percavirus	Rhinolophus_gammaherpesvirus_1
ID_2054179	A_ater	0	Viruses	Peploviricota	Herviviricetes	Herpesvirales	Herpesviridae	Percavirus	Rhinolophus_gammaherpesvirus_1
ID_2054179	P_ocellatus	178	Viruses	Peploviricota	Herviviricetes	Herpesvirales	Herpesviridae	Percavirus	Rhinolophus_gammaherpesvirus_1
ID_2054179	A_marisindica	0	Viruses	Peploviricota	Herviviricetes	Herpesvirales	Herpesviridae	Percavirus	Rhinolophus_gammaherpesvirus_1
ID_2054179	C_gigas	228	Viruses	Peploviricota	Herviviricetes	Herpesvirales	Herpesviridae	Percavirus	Rhinolophus_gammaherpesvirus_1
ID_2054179	A_hessleri	0	Viruses	Peploviricota	Herviviricetes	Herpesvirales	Herpesviridae	Percavirus	Rhinolophus_gammaherpesvirus_1
ID_2054179	B_glabrata	0	Viruses	Peploviricota	Herviviricetes	Herpesvirales	Herpesviridae	Percavirus	Rhinolophus_gammaherpesvirus_1
ID_2054179	E_atroviridis	737	Viruses	Peploviricota	Herviviricetes	Herpesvirales	Herpesviridae	Percavirus	Rhinolophus_gammaherpesvirus_1
ID_2054179	P_canaliculata	0	Viruses	Peploviricota	Herviviricetes	Herpesvirales	Herpesviridae	Percavirus	Rhinolophus_gammaherpesvirus_1
ID_2054179	H_discus	0	Viruses	Peploviricota	Herviviricetes	Herpesvirales	Herpesviridae	Percavirus	Rhinolophus_gammaherpesvirus_1
ID_2054179	A_californica	0	Viruses	Peploviricota	Herviviricetes	Herpesvirales	Herpesviridae	Percavirus	Rhinolophus_gammaherpesvirus_1
ID_2054179	S_floridana	0	Viruses	Peploviricota	Herviviricetes	Herpesvirales	Herpesviridae	Percavirus	Rhinolophus_gammaherpesvirus_1
ID_2054179	B_brooksi	13239	Viruses	Peploviricota	Herviviricetes	Herpesvirales	Herpesviridae	Percavirus	Rhinolophus_gammaherpesvirus_1
ID_2733088	D_laeve	910	Viruses	Uroviricota	Caudoviricetes	Assiduviridae	Alexandravirus
ID_2733088	M_galloprovincialis	559	Viruses	Uroviricota	Caudoviricetes	Assiduviridae	Alexandravirus
ID_2733088	A_ater	29839	Viruses	Uroviricota	Caudoviricetes	Assiduviridae	Alexandravirus
ID_2733088	P_ocellatus	0	Viruses	Uroviricota	Caudoviricetes	Assiduviridae	Alexandravirus
ID_2733088	A_marisindica	0	Viruses	Uroviricota	Caudoviricetes	Assiduviridae	Alexandravirus
ID_2733088	C_gigas	799	Viruses	Uroviricota	Caudoviricetes	Assiduviridae	Alexandravirus
ID_2733088	A_hessleri	0	Viruses	Uroviricota	Caudoviricetes	Assiduviridae	Alexandravirus
ID_2733088	B_glabrata	15376	Viruses	Uroviricota	Caudoviricetes	Assiduviridae	Alexandravirus
ID_2733088	E_atroviridis	0	Viruses	Uroviricota	Caudoviricetes	Assiduviridae	Alexandravirus
ID_2733088	P_canaliculata	0	Viruses	Uroviricota	Caudoviricetes	Assiduviridae	Alexandravirus
ID_2733088	H_discus	0	Viruses	Uroviricota	Caudoviricetes	Assiduviridae	Alexandravirus
ID_2733088	A_californica	0	Viruses	Uroviricota	Caudoviricetes	Assiduviridae	Alexandravirus
ID_2733088	S_floridana	0	Viruses	Uroviricota	Caudoviricetes	Assiduviridae	Alexandravirus
ID_2733088	B_brooksi	0	Viruses	Uroviricota	Caudoviricetes	Assiduviridae	Alexandravirus
ID_10261	D_laeve	455	Viruses	Nucleocytoviricota	Pokkesviricetes	Chitovirales	Poxviridae	Avipoxvirus	Fowlpox_virus
ID_10261	M_galloprovincialis	933	Viruses	Nucleocytoviricota	Pokkesviricetes	Chitovirales	Poxviridae	Avipoxvirus	Fowlpox_virus
ID_10261	A_ater	0	Viruses	Nucleocytoviricota	Pokkesviricetes	Chitovirales	Poxviridae	Avipoxvirus	Fowlpox_virus
ID_10261	P_ocellatus	1069	Viruses	Nucleocytoviricota	Pokkesviricetes	Chitovirales	Poxviridae	Avipoxvirus	Fowlpox_virus
ID_10261	A_marisindica	1034	Viruses	Nucleocytoviricota	Pokkesviricetes	Chitovirales	Poxviridae	Avipoxvirus	Fowlpox_virus
ID_10261	C_gigas	1655	Viruses	Nucleocytoviricota	Pokkesviricetes	Chitovirales	Poxviridae	Avipoxvirus	Fowlpox_virus
ID_10261	A_hessleri	1346	Viruses	Nucleocytoviricota	Pokkesviricetes	Chitovirales	Poxviridae	Avipoxvirus	Fowlpox_virus
ID_10261	B_glabrata	216	Viruses	Nucleocytoviricota	Pokkesviricetes	Chitovirales	Poxviridae	Avipoxvirus	Fowlpox_virus
ID_10261	E_atroviridis	1198	Viruses	Nucleocytoviricota	Pokkesviricetes	Chitovirales	Poxviridae	Avipoxvirus	Fowlpox_virus
ID_10261	P_canaliculata	427	Viruses	Nucleocytoviricota	Pokkesviricetes	Chitovirales	Poxviridae	Avipoxvirus	Fowlpox_virus
ID_10261	H_discus	0	Viruses	Nucleocytoviricota	Pokkesviricetes	Chitovirales	Poxviridae	Avipoxvirus	Fowlpox_virus
ID_10261	A_californica	2355	Viruses	Nucleocytoviricota	Pokkesviricetes	Chitovirales	Poxviridae	Avipoxvirus	Fowlpox_virus
ID_10261	S_floridana	850	Viruses	Nucleocytoviricota	Pokkesviricetes	Chitovirales	Poxviridae	Avipoxvirus	Fowlpox_virus
ID_10261	B_brooksi	1531	Viruses	Nucleocytoviricota	Pokkesviricetes	Chitovirales	Poxviridae	Avipoxvirus	Fowlpox_virus
ID_2733889	D_laeve	0	Viruses	Uroviricota	Caudoviricetes	Crassvirales	Autographiviridae	Ashivirus	S45C4
ID_2733889	M_galloprovincialis	22399	Viruses	Uroviricota	Caudoviricetes	Crassvirales	Autographiviridae	Ashivirus	S45C4
ID_2733889	A_ater	0	Viruses	Uroviricota	Caudoviricetes	Crassvirales	Autographiviridae	Ashivirus	S45C4
ID_2733889	P_ocellatus	59	Viruses	Uroviricota	Caudoviricetes	Crassvirales	Autographiviridae	Ashivirus	S45C4
ID_2733889	A_marisindica	206	Viruses	Uroviricota	Caudoviricetes	Crassvirales	Autographiviridae	Ashivirus	S45C4
ID_2733889	C_gigas	0	Viruses	Uroviricota	Caudoviricetes	Crassvirales	Autographiviridae	Ashivirus	S45C4
ID_2733889	A_hessleri	841	Viruses	Uroviricota	Caudoviricetes	Crassvirales	Autographiviridae	Ashivirus	S45C4
ID_2733889	B_glabrata	433	Viruses	Uroviricota	Caudoviricetes	Crassvirales	Autographiviridae	Ashivirus	S45C4
ID_2733889	E_atroviridis	0	Viruses	Uroviricota	Caudoviricetes	Crassvirales	Autographiviridae	Ashivirus	S45C4
ID_2733889	P_canaliculata	0	Viruses	Uroviricota	Caudoviricetes	Crassvirales	Autographiviridae	Ashivirus	S45C4
ID_2733889	H_discus	0	Viruses	Uroviricota	Caudoviricetes	Crassvirales	Autographiviridae	Ashivirus	S45C4
ID_2733889	A_californica	0	Viruses	Uroviricota	Caudoviricetes	Crassvirales	Autographiviridae	Ashivirus	S45C4
ID_2733889	S_floridana	0	Viruses	Uroviricota	Caudoviricetes	Crassvirales	Autographiviridae	Ashivirus	S45C4
ID_2733889	B_brooksi	109	Viruses	Uroviricota	Caudoviricetes	Crassvirales	Autographiviridae	Ashivirus	S45C4
ID_187218	D_laeve	0	Viruses	Uroviricota	Caudoviricetes	Crassvirales	Demerecviridae	Tequintavirus
ID_187218	M_galloprovincialis	1306	Viruses	Uroviricota	Caudoviricetes	Crassvirales	Demerecviridae	Tequintavirus
ID_187218	A_ater	8850	Viruses	Uroviricota	Caudoviricetes	Crassvirales	Demerecviridae	Tequintavirus
ID_187218	P_ocellatus	1276	Viruses	Uroviricota	Caudoviricetes	Crassvirales	Demerecviridae	Tequintavirus
ID_187218	A_marisindica	206	Viruses	Uroviricota	Caudoviricetes	Crassvirales	Demerecviridae	Tequintavirus
ID_187218	C_gigas	627	Viruses	Uroviricota	Caudoviricetes	Crassvirales	Demerecviridae	Tequintavirus
ID_187218	A_hessleri	841	Viruses	Uroviricota	Caudoviricetes	Crassvirales	Demerecviridae	Tequintavirus
ID_187218	B_glabrata	4331	Viruses	Uroviricota	Caudoviricetes	Crassvirales	Demerecviridae	Tequintavirus
ID_187218	E_atroviridis	0	Viruses	Uroviricota	Caudoviricetes	Crassvirales	Demerecviridae	Tequintavirus
ID_187218	P_canaliculata	855	Viruses	Uroviricota	Caudoviricetes	Crassvirales	Demerecviridae	Tequintavirus
ID_187218	H_discus	0	Viruses	Uroviricota	Caudoviricetes	Crassvirales	Demerecviridae	Tequintavirus
ID_187218	A_californica	2319	Viruses	Uroviricota	Caudoviricetes	Crassvirales	Demerecviridae	Tequintavirus
ID_187218	S_floridana	0	Viruses	Uroviricota	Caudoviricetes	Crassvirales	Demerecviridae	Tequintavirus
ID_187218	B_brooksi	437	Viruses	Uroviricota	Caudoviricetes	Crassvirales	Demerecviridae	Tequintavirus
ID_2301529	D_laeve	0	Viruses	Uroviricota	Caudoviricetes	Kirjokansivirales	Zobellviridae	Siovirus	Lentibacter_virus_vB_LenP_ICBM2
ID_2301529	M_galloprovincialis	23706	Viruses	Uroviricota	Caudoviricetes	Kirjokansivirales	Zobellviridae	Siovirus	Lentibacter_virus_vB_LenP_ICBM2
ID_2301529	A_ater	0	Viruses	Uroviricota	Caudoviricetes	Kirjokansivirales	Zobellviridae	Siovirus	Lentibacter_virus_vB_LenP_ICBM2
ID_2301529	P_ocellatus	0	Viruses	Uroviricota	Caudoviricetes	Kirjokansivirales	Zobellviridae	Siovirus	Lentibacter_virus_vB_LenP_ICBM2
ID_2301529	A_marisindica	0	Viruses	Uroviricota	Caudoviricetes	Kirjokansivirales	Zobellviridae	Siovirus	Lentibacter_virus_vB_LenP_ICBM2
ID_2301529	C_gigas	0	Viruses	Uroviricota	Caudoviricetes	Kirjokansivirales	Zobellviridae	Siovirus	Lentibacter_virus_vB_LenP_ICBM2
ID_2301529	A_hessleri	0	Viruses	Uroviricota	Caudoviricetes	Kirjokansivirales	Zobellviridae	Siovirus	Lentibacter_virus_vB_LenP_ICBM2
ID_2301529	B_glabrata	0	Viruses	Uroviricota	Caudoviricetes	Kirjokansivirales	Zobellviridae	Siovirus	Lentibacter_virus_vB_LenP_ICBM2
ID_2301529	E_atroviridis	0	Viruses	Uroviricota	Caudoviricetes	Kirjokansivirales	Zobellviridae	Siovirus	Lentibacter_virus_vB_LenP_ICBM2
ID_2301529	P_canaliculata	0	Viruses	Uroviricota	Caudoviricetes	Kirjokansivirales	Zobellviridae	Siovirus	Lentibacter_virus_vB_LenP_ICBM2
ID_2301529	H_discus	0	Viruses	Uroviricota	Caudoviricetes	Kirjokansivirales	Zobellviridae	Siovirus	Lentibacter_virus_vB_LenP_ICBM2
ID_2301529	A_californica	0	Viruses	Uroviricota	Caudoviricetes	Kirjokansivirales	Zobellviridae	Siovirus	Lentibacter_virus_vB_LenP_ICBM2
ID_2301529	S_floridana	0	Viruses	Uroviricota	Caudoviricetes	Kirjokansivirales	Zobellviridae	Siovirus	Lentibacter_virus_vB_LenP_ICBM2
ID_2301529	B_brooksi	0	Viruses	Uroviricota	Caudoviricetes	Kirjokansivirales	Zobellviridae	Siovirus	Lentibacter_virus_vB_LenP_ICBM2
ID_2843436	D_laeve	1365	Viruses	Uroviricota	Caudoviricetes	Crassvirales	Assiduviridae	Plateaulakevirus
ID_2843436	M_galloprovincialis	1119	Viruses	Uroviricota	Caudoviricetes	Crassvirales	Assiduviridae	Plateaulakevirus
ID_2843436	A_ater	0	Viruses	Uroviricota	Caudoviricetes	Crassvirales	Assiduviridae	Plateaulakevirus
ID_2843436	P_ocellatus	267	Viruses	Uroviricota	Caudoviricetes	Crassvirales	Assiduviridae	Plateaulakevirus
ID_2843436	A_marisindica	0	Viruses	Uroviricota	Caudoviricetes	Crassvirales	Assiduviridae	Plateaulakevirus
ID_2843436	C_gigas	513	Viruses	Uroviricota	Caudoviricetes	Crassvirales	Assiduviridae	Plateaulakevirus
ID_2843436	A_hessleri	168	Viruses	Uroviricota	Caudoviricetes	Crassvirales	Assiduviridae	Plateaulakevirus
ID_2843436	B_glabrata	0	Viruses	Uroviricota	Caudoviricetes	Crassvirales	Assiduviridae	Plateaulakevirus
ID_2843436	E_atroviridis	276	Viruses	Uroviricota	Caudoviricetes	Crassvirales	Assiduviridae	Plateaulakevirus
ID_2843436	P_canaliculata	0	Viruses	Uroviricota	Caudoviricetes	Crassvirales	Assiduviridae	Plateaulakevirus
ID_2843436	H_discus	0	Viruses	Uroviricota	Caudoviricetes	Crassvirales	Assiduviridae	Plateaulakevirus
ID_2843436	A_californica	434	Viruses	Uroviricota	Caudoviricetes	Crassvirales	Assiduviridae	Plateaulakevirus
ID_2843436	S_floridana	38717	Viruses	Uroviricota	Caudoviricetes	Crassvirales	Assiduviridae	Plateaulakevirus
ID_2843436	B_brooksi	218	Viruses	Uroviricota	Caudoviricetes	Crassvirales	Assiduviridae	Plateaulakevirus
ID_28874	D_laeve	455	Viruses	Nucleocytoviricota	Pokkesviricetes	Chitovirales	Poxviridae	Orthopoxvirus	Volepox_virus
ID_28874	M_galloprovincialis	0	Viruses	Nucleocytoviricota	Pokkesviricetes	Chitovirales	Poxviridae	Orthopoxvirus	Volepox_virus
ID_28874	A_ater	252	Viruses	Nucleocytoviricota	Pokkesviricetes	Chitovirales	Poxviridae	Orthopoxvirus	Volepox_virus
ID_28874	P_ocellatus	801	Viruses	Nucleocytoviricota	Pokkesviricetes	Chitovirales	Poxviridae	Orthopoxvirus	Volepox_virus
ID_28874	A_marisindica	0	Viruses	Nucleocytoviricota	Pokkesviricetes	Chitovirales	Poxviridae	Orthopoxvirus	Volepox_virus
ID_28874	C_gigas	1255	Viruses	Nucleocytoviricota	Pokkesviricetes	Chitovirales	Poxviridae	Orthopoxvirus	Volepox_virus
ID_28874	A_hessleri	1009	Viruses	Nucleocytoviricota	Pokkesviricetes	Chitovirales	Poxviridae	Orthopoxvirus	Volepox_virus
ID_28874	B_glabrata	433	Viruses	Nucleocytoviricota	Pokkesviricetes	Chitovirales	Poxviridae	Orthopoxvirus	Volepox_virus
ID_28874	E_atroviridis	1844	Viruses	Nucleocytoviricota	Pokkesviricetes	Chitovirales	Poxviridae	Orthopoxvirus	Volepox_virus
ID_28874	P_canaliculata	2565	Viruses	Nucleocytoviricota	Pokkesviricetes	Chitovirales	Poxviridae	Orthopoxvirus	Volepox_virus
ID_28874	H_discus	0	Viruses	Nucleocytoviricota	Pokkesviricetes	Chitovirales	Poxviridae	Orthopoxvirus	Volepox_virus
ID_28874	A_californica	1123	Viruses	Nucleocytoviricota	Pokkesviricetes	Chitovirales	Poxviridae	Orthopoxvirus	Volepox_virus
ID_28874	S_floridana	0	Viruses	Nucleocytoviricota	Pokkesviricetes	Chitovirales	Poxviridae	Orthopoxvirus	Volepox_virus
ID_28874	B_brooksi	2078	Viruses	Nucleocytoviricota	Pokkesviricetes	Chitovirales	Poxviridae	Orthopoxvirus	Volepox_virus
ID_2734489	D_laeve	0	Viruses	Negarnaviricota	Ellioviricetes	Bunyavirales	Tospoviridae	Orthotospovirus	Alstroemeria_yellow_spot_orthotospovirus
ID_2734489	M_galloprovincialis	0	Viruses	Negarnaviricota	Ellioviricetes	Bunyavirales	Tospoviridae	Orthotospovirus	Alstroemeria_yellow_spot_orthotospovirus
ID_2734489	A_ater	0	Viruses	Negarnaviricota	Ellioviricetes	Bunyavirales	Tospoviridae	Orthotospovirus	Alstroemeria_yellow_spot_orthotospovirus
ID_2734489	P_ocellatus	118	Viruses	Negarnaviricota	Ellioviricetes	Bunyavirales	Tospoviridae	Orthotospovirus	Alstroemeria_yellow_spot_orthotospovirus
ID_2734489	A_marisindica	0	Viruses	Negarnaviricota	Ellioviricetes	Bunyavirales	Tospoviridae	Orthotospovirus	Alstroemeria_yellow_spot_orthotospovirus
ID_2734489	C_gigas	0	Viruses	Negarnaviricota	Ellioviricetes	Bunyavirales	Tospoviridae	Orthotospovirus	Alstroemeria_yellow_spot_orthotospovirus
ID_2734489	A_hessleri	0	Viruses	Negarnaviricota	Ellioviricetes	Bunyavirales	Tospoviridae	Orthotospovirus	Alstroemeria_yellow_spot_orthotospovirus
ID_2734489	B_glabrata	0	Viruses	Negarnaviricota	Ellioviricetes	Bunyavirales	Tospoviridae	Orthotospovirus	Alstroemeria_yellow_spot_orthotospovirus
ID_2734489	E_atroviridis	0	Viruses	Negarnaviricota	Ellioviricetes	Bunyavirales	Tospoviridae	Orthotospovirus	Alstroemeria_yellow_spot_orthotospovirus
ID_2734489	P_canaliculata	0	Viruses	Negarnaviricota	Ellioviricetes	Bunyavirales	Tospoviridae	Orthotospovirus	Alstroemeria_yellow_spot_orthotospovirus
ID_2734489	H_discus	0	Viruses	Negarnaviricota	Ellioviricetes	Bunyavirales	Tospoviridae	Orthotospovirus	Alstroemeria_yellow_spot_orthotospovirus
ID_2734489	A_californica	6632	Viruses	Negarnaviricota	Ellioviricetes	Bunyavirales	Tospoviridae	Orthotospovirus	Alstroemeria_yellow_spot_orthotospovirus
ID_2734489	S_floridana	0	Viruses	Negarnaviricota	Ellioviricetes	Bunyavirales	Tospoviridae	Orthotospovirus	Alstroemeria_yellow_spot_orthotospovirus
ID_2734489	B_brooksi	0	Viruses	Negarnaviricota	Ellioviricetes	Bunyavirales	Tospoviridae	Orthotospovirus	Alstroemeria_yellow_spot_orthotospovirus
ID_101850	D_laeve	0	Viruses	Artverviricota	Naldaviricetes	Lefavirales	Baculoviridae	Alphabaculovirus	Thysanoplusia_orichalcea_nucleopolyhedrovirus
ID_101850	M_galloprovincialis	0	Viruses	Artverviricota	Naldaviricetes	Lefavirales	Baculoviridae	Alphabaculovirus	Thysanoplusia_orichalcea_nucleopolyhedrovirus
ID_101850	A_ater	0	Viruses	Artverviricota	Naldaviricetes	Lefavirales	Baculoviridae	Alphabaculovirus	Thysanoplusia_orichalcea_nucleopolyhedrovirus
ID_101850	P_ocellatus	979	Viruses	Artverviricota	Naldaviricetes	Lefavirales	Baculoviridae	Alphabaculovirus	Thysanoplusia_orichalcea_nucleopolyhedrovirus
ID_101850	A_marisindica	0	Viruses	Artverviricota	Naldaviricetes	Lefavirales	Baculoviridae	Alphabaculovirus	Thysanoplusia_orichalcea_nucleopolyhedrovirus
ID_101850	C_gigas	399	Viruses	Artverviricota	Naldaviricetes	Lefavirales	Baculoviridae	Alphabaculovirus	Thysanoplusia_orichalcea_nucleopolyhedrovirus
ID_101850	A_hessleri	0	Viruses	Artverviricota	Naldaviricetes	Lefavirales	Baculoviridae	Alphabaculovirus	Thysanoplusia_orichalcea_nucleopolyhedrovirus
ID_101850	B_glabrata	0	Viruses	Artverviricota	Naldaviricetes	Lefavirales	Baculoviridae	Alphabaculovirus	Thysanoplusia_orichalcea_nucleopolyhedrovirus
ID_101850	E_atroviridis	1752	Viruses	Artverviricota	Naldaviricetes	Lefavirales	Baculoviridae	Alphabaculovirus	Thysanoplusia_orichalcea_nucleopolyhedrovirus
ID_101850	P_canaliculata	1710	Viruses	Artverviricota	Naldaviricetes	Lefavirales	Baculoviridae	Alphabaculovirus	Thysanoplusia_orichalcea_nucleopolyhedrovirus
ID_101850	H_discus	0	Viruses	Artverviricota	Naldaviricetes	Lefavirales	Baculoviridae	Alphabaculovirus	Thysanoplusia_orichalcea_nucleopolyhedrovirus
ID_101850	A_californica	217	Viruses	Artverviricota	Naldaviricetes	Lefavirales	Baculoviridae	Alphabaculovirus	Thysanoplusia_orichalcea_nucleopolyhedrovirus
ID_101850	S_floridana	0	Viruses	Artverviricota	Naldaviricetes	Lefavirales	Baculoviridae	Alphabaculovirus	Thysanoplusia_orichalcea_nucleopolyhedrovirus
ID_101850	B_brooksi	7878	Viruses	Artverviricota	Naldaviricetes	Lefavirales	Baculoviridae	Alphabaculovirus	Thysanoplusia_orichalcea_nucleopolyhedrovirus
ID_2843435	D_laeve	0	Viruses	Uroviricota	Caudoviricetes	Thumleimavirales	Winoviridae	Pippivirus
ID_2843435	M_galloprovincialis	0	Viruses	Uroviricota	Caudoviricetes	Thumleimavirales	Winoviridae	Pippivirus
ID_2843435	A_ater	0	Viruses	Uroviricota	Caudoviricetes	Thumleimavirales	Winoviridae	Pippivirus
ID_2843435	P_ocellatus	0	Viruses	Uroviricota	Caudoviricetes	Thumleimavirales	Winoviridae	Pippivirus
ID_2843435	A_marisindica	206	Viruses	Uroviricota	Caudoviricetes	Thumleimavirales	Winoviridae	Pippivirus
ID_2843435	C_gigas	6907	Viruses	Uroviricota	Caudoviricetes	Thumleimavirales	Winoviridae	Pippivirus
ID_2843435	A_hessleri	0	Viruses	Uroviricota	Caudoviricetes	Thumleimavirales	Winoviridae	Pippivirus
ID_2843435	B_glabrata	216	Viruses	Uroviricota	Caudoviricetes	Thumleimavirales	Winoviridae	Pippivirus
ID_2843435	E_atroviridis	184	Viruses	Uroviricota	Caudoviricetes	Thumleimavirales	Winoviridae	Pippivirus
ID_2843435	P_canaliculata	0	Viruses	Uroviricota	Caudoviricetes	Thumleimavirales	Winoviridae	Pippivirus
ID_2843435	H_discus	0	Viruses	Uroviricota	Caudoviricetes	Thumleimavirales	Winoviridae	Pippivirus
ID_2843435	A_californica	0	Viruses	Uroviricota	Caudoviricetes	Thumleimavirales	Winoviridae	Pippivirus
ID_2843435	S_floridana	0	Viruses	Uroviricota	Caudoviricetes	Thumleimavirales	Winoviridae	Pippivirus
ID_2843435	B_brooksi	0	Viruses	Uroviricota	Caudoviricetes	Thumleimavirales	Winoviridae	Pippivirus
ID_1940555	D_laeve	455	Viruses	Peploviricota	Herviviricetes	Herpesvirales	Herpesviridae	Roseolovirus	Murine_roseolovirus
ID_1940555	M_galloprovincialis	933	Viruses	Peploviricota	Herviviricetes	Herpesvirales	Herpesviridae	Roseolovirus	Murine_roseolovirus
ID_1940555	A_ater	0	Viruses	Peploviricota	Herviviricetes	Herpesvirales	Herpesviridae	Roseolovirus	Murine_roseolovirus
ID_1940555	P_ocellatus	1395	Viruses	Peploviricota	Herviviricetes	Herpesvirales	Herpesviridae	Roseolovirus	Murine_roseolovirus
ID_1940555	A_marisindica	1448	Viruses	Peploviricota	Herviviricetes	Herpesvirales	Herpesviridae	Roseolovirus	Murine_roseolovirus
ID_1940555	C_gigas	1598	Viruses	Peploviricota	Herviviricetes	Herpesvirales	Herpesviridae	Roseolovirus	Murine_roseolovirus
ID_1940555	A_hessleri	336	Viruses	Peploviricota	Herviviricetes	Herpesvirales	Herpesviridae	Roseolovirus	Murine_roseolovirus
ID_1940555	B_glabrata	1515	Viruses	Peploviricota	Herviviricetes	Herpesvirales	Herpesviridae	Roseolovirus	Murine_roseolovirus
ID_1940555	E_atroviridis	645	Viruses	Peploviricota	Herviviricetes	Herpesvirales	Herpesviridae	Roseolovirus	Murine_roseolovirus
ID_1940555	P_canaliculata	1140	Viruses	Peploviricota	Herviviricetes	Herpesvirales	Herpesviridae	Roseolovirus	Murine_roseolovirus
ID_1940555	H_discus	563	Viruses	Peploviricota	Herviviricetes	Herpesvirales	Herpesviridae	Roseolovirus	Murine_roseolovirus
ID_1940555	A_californica	1377	Viruses	Peploviricota	Herviviricetes	Herpesvirales	Herpesviridae	Roseolovirus	Murine_roseolovirus
ID_1940555	S_floridana	425	Viruses	Peploviricota	Herviviricetes	Herpesvirales	Herpesviridae	Roseolovirus	Murine_roseolovirus
ID_1940555	B_brooksi	1203	Viruses	Peploviricota	Herviviricetes	Herpesvirales	Herpesviridae	Roseolovirus	Murine_roseolovirus
ID_2734097	D_laeve	0	Viruses	Uroviricota	Caudoviricetes	Kyanoviridae	Brizovirus	syn33
ID_2734097	M_galloprovincialis	16986	Viruses	Uroviricota	Caudoviricetes	Kyanoviridae	Brizovirus	syn33
ID_2734097	A_ater	0	Viruses	Uroviricota	Caudoviricetes	Kyanoviridae	Brizovirus	syn33
ID_2734097	P_ocellatus	564	Viruses	Uroviricota	Caudoviricetes	Kyanoviridae	Brizovirus	syn33
ID_2734097	A_marisindica	0	Viruses	Uroviricota	Caudoviricetes	Kyanoviridae	Brizovirus	syn33
ID_2734097	C_gigas	57	Viruses	Uroviricota	Caudoviricetes	Kyanoviridae	Brizovirus	syn33
ID_2734097	A_hessleri	504	Viruses	Uroviricota	Caudoviricetes	Kyanoviridae	Brizovirus	syn33
ID_2734097	B_glabrata	866	Viruses	Uroviricota	Caudoviricetes	Kyanoviridae	Brizovirus	syn33
ID_2734097	E_atroviridis	553	Viruses	Uroviricota	Caudoviricetes	Kyanoviridae	Brizovirus	syn33
ID_2734097	P_canaliculata	855	Viruses	Uroviricota	Caudoviricetes	Kyanoviridae	Brizovirus	syn33
ID_2734097	H_discus	0	Viruses	Uroviricota	Caudoviricetes	Kyanoviridae	Brizovirus	syn33
ID_2734097	A_californica	36	Viruses	Uroviricota	Caudoviricetes	Kyanoviridae	Brizovirus	syn33
ID_2734097	S_floridana	0	Viruses	Uroviricota	Caudoviricetes	Kyanoviridae	Brizovirus	syn33
ID_2734097	B_brooksi	109	Viruses	Uroviricota	Caudoviricetes	Kyanoviridae	Brizovirus	syn33
ID_2560521	D_laeve	455	Viruses	Artverviricota	Naldaviricetes	Lefavirales	Baculoviridae	Alphabaculovirus	Hemileuca_species_nucleopolyhedrovirus
ID_2560521	M_galloprovincialis	186	Viruses	Artverviricota	Naldaviricetes	Lefavirales	Baculoviridae	Alphabaculovirus	Hemileuca_species_nucleopolyhedrovirus
ID_2560521	A_ater	252	Viruses	Artverviricota	Naldaviricetes	Lefavirales	Baculoviridae	Alphabaculovirus	Hemileuca_species_nucleopolyhedrovirus
ID_2560521	P_ocellatus	831	Viruses	Artverviricota	Naldaviricetes	Lefavirales	Baculoviridae	Alphabaculovirus	Hemileuca_species_nucleopolyhedrovirus
ID_2560521	A_marisindica	413	Viruses	Artverviricota	Naldaviricetes	Lefavirales	Baculoviridae	Alphabaculovirus	Hemileuca_species_nucleopolyhedrovirus
ID_2560521	C_gigas	2854	Viruses	Artverviricota	Naldaviricetes	Lefavirales	Baculoviridae	Alphabaculovirus	Hemileuca_species_nucleopolyhedrovirus
ID_2560521	A_hessleri	168	Viruses	Artverviricota	Naldaviricetes	Lefavirales	Baculoviridae	Alphabaculovirus	Hemileuca_species_nucleopolyhedrovirus
ID_2560521	B_glabrata	0	Viruses	Artverviricota	Naldaviricetes	Lefavirales	Baculoviridae	Alphabaculovirus	Hemileuca_species_nucleopolyhedrovirus
ID_2560521	E_atroviridis	461	Viruses	Artverviricota	Naldaviricetes	Lefavirales	Baculoviridae	Alphabaculovirus	Hemileuca_species_nucleopolyhedrovirus
ID_2560521	P_canaliculata	1567	Viruses	Artverviricota	Naldaviricetes	Lefavirales	Baculoviridae	Alphabaculovirus	Hemileuca_species_nucleopolyhedrovirus
ID_2560521	H_discus	0	Viruses	Artverviricota	Naldaviricetes	Lefavirales	Baculoviridae	Alphabaculovirus	Hemileuca_species_nucleopolyhedrovirus
[truncated: 23,257 more rows]

## Sheet: Table S4 Viruses Kruskal-W
.y.	group1	group2	n1	n2	statistic	p	p.adj	p.adj.signif	Genus
Abundance	AAter	ACalifornica	13	26	1.86960905463068	0.0615381269702018	1	ns	Alexandravirus
Abundance	AAter	AHessleri	13	39	2.57714682334231	0.00996196259611468	0.906538596246436	ns	Alexandravirus
Abundance	AAter	AMarisindica	13	39	1.65945151541372	0.0970248429199941	1	ns	Alexandravirus
Abundance	AAter	BBrooksi	13	39	2.08656933160905	0.0369270819439677	1	ns	Alexandravirus
Abundance	AAter	BGlabrata	13	39	3.46140230224492	0.000537369124257294	0.0489005903074138	*	Alexandravirus
Abundance	AAter	CGigas	13	39	0.310078414604441	0.756501326482371	1	ns	Alexandravirus
Abundance	AAter	DLaeve	13	65	0.709459690227638	0.47803925764303	1	ns	Alexandravirus
Abundance	AAter	EAtroviridis	13	13	2.26277806526215	0.0236493737163313	1	ns	Alexandravirus
Abundance	AAter	HDiscushannai	13	13	1.32173790731067	0.186255441108097	1	ns	Alexandravirus
Abundance	AAter	MGalloprovinciallis	13	39	1.9189901884221	0.0549855755716193	1	ns	Alexandravirus
Abundance	AAter	PCanaliculata	13	78	1.40455754940404	0.160152887319107	1	ns	Alexandravirus
Abundance	AAter	POcellatus	13	13	1.43343406849186	0.151733828159834	1	ns	Alexandravirus
Abundance	AAter	SFloridana	13	39	2.26630841262364	0.0234325067085302	1	ns	Alexandravirus
Abundance	ACalifornica	AHessleri	26	39	0.751517768069726	0.45234111162843	1	ns	Alexandravirus
Abundance	ACalifornica	AMarisindica	26	39	-0.409285180371839	0.682330389810085	1	ns	Alexandravirus
Abundance	ACalifornica	BBrooksi	26	39	0.130980870993925	0.895790439760825	1	ns	Alexandravirus
Abundance	ACalifornica	BGlabrata	26	39	1.87002230679582	0.0614807202541316	1	ns	Alexandravirus
Abundance	ACalifornica	CGigas	26	39	-2.11612214514037	0.0343344205049747	1	ns	Alexandravirus
Abundance	ACalifornica	DLaeve	26	65	-1.80792663834524	0.0706179191895676	1	ns	Alexandravirus
Abundance	ACalifornica	EAtroviridis	26	13	0.743221995560284	0.457347288679946	1	ns	Alexandravirus
Abundance	ACalifornica	HDiscushannai	26	13	-0.343397581462777	0.731299378752161	1	ns	Alexandravirus
Abundance	ACalifornica	MGalloprovinciallis	26	39	-0.0809918413301867	0.935448440864938	1	ns	Alexandravirus
Abundance	ACalifornica	PCanaliculata	26	78	-0.946358593045306	0.34396571738555	1	ns	Alexandravirus
Abundance	ACalifornica	POcellatus	26	13	-0.214421964011969	0.830218015148384	1	ns	Alexandravirus
Abundance	ACalifornica	SFloridana	26	39	0.35833482321457	0.720092760825068	1	ns	Alexandravirus
Abundance	AHessleri	AMarisindica	39	39	-1.29781715059876	0.19435017474291	1	ns	Alexandravirus
Abundance	AHessleri	BBrooksi	39	39	-0.69378134220414	0.487819345100412	1	ns	Alexandravirus
Abundance	AHessleri	BGlabrata	39	39	1.2505260908668	0.211107430487518	1	ns	Alexandravirus
Abundance	AHessleri	CGigas	39	39	-3.20611889046468	0.00134538388998946	0.122429933989041	ns	Alexandravirus
Abundance	AHessleri	DLaeve	39	65	-3.01063737787318	0.002606999872012	0.237236988353092	ns	Alexandravirus
Abundance	AHessleri	EAtroviridis	39	13	0.194179007184889	0.846035719857477	1	ns	Alexandravirus
Abundance	AHessleri	HDiscushannai	39	13	-0.958355100039708	0.337883728075595	1	ns	Alexandravirus
Abundance	AHessleri	MGalloprovinciallis	39	39	-0.930774039270001	0.351970461324609	1	ns	Alexandravirus
Abundance	AHessleri	PCanaliculata	39	78	-2.06296604359358	0.0391158544814144	1	ns	Alexandravirus
Abundance	AHessleri	POcellatus	39	13	-0.821555799478925	0.411329754198376	1	ns	Alexandravirus
Abundance	AHessleri	SFloridana	39	39	-0.439591896144839	0.660232711135542	1	ns	Alexandravirus
Abundance	AMarisindica	BBrooksi	39	39	0.604035808394621	0.545819835349388	1	ns	Alexandravirus
Abundance	AMarisindica	BGlabrata	39	39	2.54834324146556	0.0108235918481281	0.984946858179657	ns	Alexandravirus
Abundance	AMarisindica	CGigas	39	39	-1.90830173986592	0.0563522282709028	1	ns	Alexandravirus
Abundance	AMarisindica	DLaeve	39	65	-1.55963369232123	0.11884646977435	1	ns	Alexandravirus
Abundance	AMarisindica	EAtroviridis	39	13	1.11187431511348	0.266192193575131	1	ns	Alexandravirus
Abundance	AMarisindica	HDiscushannai	39	13	-0.0406597921111213	0.967567116316811	1	ns	Alexandravirus
Abundance	AMarisindica	MGalloprovinciallis	39	39	0.36704311132876	0.713586860621951	1	ns	Alexandravirus
Abundance	AMarisindica	PCanaliculata	39	78	-0.56437588107937	0.572498349650428	1	ns	Alexandravirus
Abundance	AMarisindica	POcellatus	39	13	0.0961395084496616	0.923409773411979	1	ns	Alexandravirus
Abundance	AMarisindica	SFloridana	39	39	0.858225254453921	0.390768093466427	1	ns	Alexandravirus
Abundance	BBrooksi	BGlabrata	39	39	1.94430743307094	0.0518583888384661	1	ns	Alexandravirus
Abundance	BBrooksi	CGigas	39	39	-2.51233754826054	0.0119934309939527	1	ns	Alexandravirus
Abundance	BBrooksi	DLaeve	39	65	-2.23496625652843	0.0254195641177645	1	ns	Alexandravirus
Abundance	BBrooksi	EAtroviridis	39	13	0.684756498918141	0.493497589970321	1	ns	Alexandravirus
Abundance	BBrooksi	HDiscushannai	39	13	-0.467777608306456	0.639943634978909	1	ns	Alexandravirus
Abundance	BBrooksi	MGalloprovinciallis	39	39	-0.236992697065861	0.812662455791957	1	ns	Alexandravirus
Abundance	BBrooksi	PCanaliculata	39	78	-1.26185635423298	0.207000479647528	1	ns	Alexandravirus
Abundance	BBrooksi	POcellatus	39	13	-0.330978307745673	0.740660870891357	1	ns	Alexandravirus
Abundance	BBrooksi	SFloridana	39	39	0.254189446059301	0.799349203722793	1	ns	Alexandravirus
Abundance	BGlabrata	CGigas	39	39	-4.45664498133148	8.32523043768199e-06	0.000757595969829061	***	Alexandravirus
Abundance	BGlabrata	DLaeve	39	65	-4.4087680512808	1.03960292625684e-05	0.000946038662893725	***	Alexandravirus
Abundance	BGlabrata	EAtroviridis	39	13	-0.690076471717727	0.490146098359555	1	ns	Alexandravirus
Abundance	BGlabrata	HDiscushannai	39	13	-1.84261057894232	0.065385888230294	1	ns	Alexandravirus
Abundance	BGlabrata	MGalloprovinciallis	39	39	-2.1813001301368	0.0291612248115048	1	ns	Alexandravirus
Abundance	BGlabrata	PCanaliculata	39	78	-3.50694919397477	0.000453275683093294	0.0412480871614898	*	Alexandravirus
Abundance	BGlabrata	POcellatus	39	13	-1.70581127838154	0.0880432225634117	1	ns	Alexandravirus
Abundance	BGlabrata	SFloridana	39	39	-1.69011798701164	0.0910053843744167	1	ns	Alexandravirus
Abundance	CGigas	DLaeve	39	65	0.573912513639431	0.566027004655124	1	ns	Alexandravirus
Abundance	CGigas	EAtroviridis	39	13	2.46124741592275	0.0138454849518074	1	ns	Alexandravirus
Abundance	CGigas	HDiscushannai	39	13	1.30871330869816	0.190631481854331	1	ns	Alexandravirus
Abundance	CGigas	MGalloprovinciallis	39	39	2.27534485119468	0.0228852508695231	1	ns	Alexandravirus
Abundance	CGigas	PCanaliculata	39	78	1.63914116533387	0.10118386352797	1	ns	Alexandravirus
Abundance	CGigas	POcellatus	39	13	1.44551260925894	0.148313953827826	1	ns	Alexandravirus
Abundance	CGigas	SFloridana	39	39	2.76652699431984	0.0056656893992835	0.515577735334798	ns	Alexandravirus
Abundance	DLaeve	EAtroviridis	65	13	2.21177423074694	0.0269822685054932	1	ns	Alexandravirus
Abundance	DLaeve	HDiscushannai	65	13	0.996896610794121	0.318814696954385	1	ns	Alexandravirus
Abundance	DLaeve	MGalloprovinciallis	65	39	1.97000036612329	0.0488383285999566	1	ns	Alexandravirus
Abundance	DLaeve	PCanaliculata	65	78	1.22193996518644	0.221730330687526	1	ns	Alexandravirus
Abundance	DLaeve	POcellatus	65	13	1.14109573482413	0.2538300860146	1	ns	Alexandravirus
Abundance	DLaeve	SFloridana	65	39	2.51915869680424	0.011763562399941	1	ns	Alexandravirus
Abundance	EAtroviridis	HDiscushannai	13	13	-0.941040157951472	0.346684280210558	1	ns	Alexandravirus
Abundance	EAtroviridis	MGalloprovinciallis	13	39	-0.8523356421051	0.39402782916178	1	ns	Alexandravirus
Abundance	EAtroviridis	PCanaliculata	13	78	-1.55811438343867	0.119206135650913	1	ns	Alexandravirus
Abundance	EAtroviridis	POcellatus	13	13	-0.829343996770289	0.406909781607844	1	ns	Alexandravirus
Abundance	EAtroviridis	SFloridana	13	39	-0.505017417903557	0.613546602327532	1	ns	Alexandravirus
Abundance	HDiscushannai	MGalloprovinciallis	13	39	0.300198465119496	0.764025775772937	1	ns	Alexandravirus
Abundance	HDiscushannai	PCanaliculata	13	78	-0.326003596065581	0.744421634371077	1	ns	Alexandravirus
Abundance	HDiscushannai	POcellatus	13	13	0.111696161181184	0.911064323217489	1	ns	Alexandravirus
Abundance	HDiscushannai	SFloridana	13	39	0.647516689321039	0.517297596693014	1	ns	Alexandravirus
Abundance	MGalloprovinciallis	PCanaliculata	39	78	-0.988200759339084	0.323054336370006	1	ns	Alexandravirus
Abundance	MGalloprovinciallis	POcellatus	39	13	-0.163399164558713	0.870204160629505	1	ns	Alexandravirus
Abundance	MGalloprovinciallis	SFloridana	39	39	0.491182143125161	0.623297627535337	1	ns	Alexandravirus
Abundance	PCanaliculata	POcellatus	78	13	0.472248199908084	0.636749639345158	1	ns	Alexandravirus
Abundance	PCanaliculata	SFloridana	78	39	1.55536904444798	0.119858202152223	1	ns	Alexandravirus
Abundance	POcellatus	SFloridana	13	39	0.510717388760256	0.609548962854939	1	ns	Alexandravirus
Abundance	AAter	ACalifornica	58	116	2.31573244742068	0.0205728816187235	1	ns	Alphabaculovirus
Abundance	AAter	AHessleri	58	174	1.05261722757908	0.292516458250498	1	ns	Alphabaculovirus
Abundance	AAter	AMarisindica	58	174	2.77712546157309	0.00548420053871796	0.499062249023335	ns	Alphabaculovirus
Abundance	AAter	BBrooksi	58	174	1.26080742236785	0.207378238963394	1	ns	Alphabaculovirus
Abundance	AAter	BGlabrata	58	174	0.032016656746202	0.974458767544357	1	ns	Alphabaculovirus
Abundance	AAter	CGigas	58	174	-0.783375823457487	0.433406449081374	1	ns	Alphabaculovirus
Abundance	AAter	DLaeve	58	290	-1.42089902681283	0.155346115971438	1	ns	Alphabaculovirus
Abundance	AAter	EAtroviridis	58	58	2.09562712209286	0.0361152813200818	1	ns	Alphabaculovirus
Abundance	AAter	HDiscushannai	58	58	4.83486470363877	1.33236222716239e-06	0.000121244962671777	***	Alphabaculovirus
Abundance	AAter	MGalloprovinciallis	58	174	1.36754053498031	0.171455940870883	1	ns	Alphabaculovirus
Abundance	AAter	PCanaliculata	58	348	4.41466659444846	1.01165783915636e-05	0.000920608633632284	***	Alphabaculovirus
Abundance	AAter	POcellatus	58	58	2.08326543454537	0.0372270355756214	1	ns	Alphabaculovirus
Abundance	AAter	SFloridana	58	174	6.0546217848225	1.40747959334879e-09	1.2808064299474e-07	****	Alphabaculovirus
Abundance	ACalifornica	AHessleri	116	174	-1.77541392468808	0.0758295664851757	1	ns	Alphabaculovirus
Abundance	ACalifornica	AMarisindica	116	174	0.405935620566188	0.684789904559531	1	ns	Alphabaculovirus
Abundance	ACalifornica	BBrooksi	116	174	-1.51207184386944	0.130515586743841	1	ns	Alphabaculovirus
Abundance	ACalifornica	BGlabrata	116	174	-3.06638287872805	0.00216665672944655	0.197165762379636	ns	Alphabaculovirus
Abundance	ACalifornica	CGigas	116	174	-4.09778184849501	4.17128113855509e-05	0.00379586583608513	**	Alphabaculovirus
Abundance	ACalifornica	DLaeve	116	290	-5.25027872376752	1.51869238035379e-07	1.38201006612195e-05	****	Alphabaculovirus
Abundance	ACalifornica	EAtroviridis	116	58	0.104089318702106	0.917098467253532	1	ns	Alphabaculovirus
Abundance	ACalifornica	HDiscushannai	116	58	3.26708842886184	0.00108659733773828	0.0988803577341832	ns	Alphabaculovirus
Abundance	ACalifornica	MGalloprovinciallis	116	174	-1.37706394882358	0.168492477491617	1	ns	Alphabaculovirus
Abundance	ACalifornica	PCanaliculata	116	348	2.36645629395651	0.0179592946222128	1	ns	Alphabaculovirus
Abundance	ACalifornica	POcellatus	116	58	0.0898152714357448	0.928434012387761	1	ns	Alphabaculovirus
Abundance	ACalifornica	SFloridana	116	174	4.55167698228443	5.32200017662706e-06	0.000484302016073062	***	Alphabaculovirus
Abundance	AHessleri	AMarisindica	174	174	2.4388229329384	0.0147351863631667	1	ns	Alphabaculovirus
Abundance	AHessleri	BBrooksi	174	174	0.294425397023366	0.768432862481607	1	ns	Alphabaculovirus
Abundance	AHessleri	BGlabrata	174	174	-1.44334716903758	0.14892269852451	1	ns	Alphabaculovirus
Abundance	AHessleri	CGigas	174	174	-2.59648627319867	0.0094182668841864	0.857062286460963	ns	Alphabaculovirus
Abundance	AHessleri	DLaeve	174	290	-3.7956825119601	0.000147237828166863	0.0133986423631845	*	Alphabaculovirus
Abundance	AHessleri	EAtroviridis	174	58	1.51399134255327	0.130028035269619	1	ns	Alphabaculovirus
Abundance	AHessleri	HDiscushannai	174	58	4.86885852207471	1.12244729641887e-06	0.000102142703974117	***	Alphabaculovirus
Abundance	AHessleri	MGalloprovinciallis	174	174	0.445368812434213	0.656053246655636	1	ns	Alphabaculovirus
Abundance	AHessleri	PCanaliculata	174	348	5.02459787766311	5.0448846254623e-07	4.59084500917069e-05	****	Alphabaculovirus
Abundance	AHessleri	POcellatus	174	58	1.49885142912774	0.133912179187461	1	ns	Alphabaculovirus
Abundance	AHessleri	SFloridana	174	174	7.07390268390567	1.50635944087343e-12	1.37078709119482e-10	****	Alphabaculovirus
Abundance	AMarisindica	BBrooksi	174	174	-2.14439753591504	0.0320010475357629	1	ns	Alphabaculovirus
Abundance	AMarisindica	BGlabrata	174	174	-3.88217010197598	0.000103528414870828	0.00942108575324534	**	Alphabaculovirus
Abundance	AMarisindica	CGigas	174	174	-5.03530920613708	4.77078104545744e-07	4.34141075136627e-05	****	Alphabaculovirus
Abundance	AMarisindica	DLaeve	174	290	-6.52236944352794	6.92052950176913e-11	6.29768184660991e-09	****	Alphabaculovirus
Abundance	AMarisindica	EAtroviridis	174	58	-0.21051689144074	0.833264269574965	1	ns	Alphabaculovirus
Abundance	AMarisindica	HDiscushannai	174	58	3.14435028808071	0.00166456059011998	0.151475013700918	ns	Alphabaculovirus
Abundance	AMarisindica	MGalloprovinciallis	174	174	-1.99345412050419	0.0462117426456019	1	ns	Alphabaculovirus
Abundance	AMarisindica	PCanaliculata	174	348	2.20848772398747	0.0272102926297545	1	ns	Alphabaculovirus
Abundance	AMarisindica	POcellatus	174	58	-0.225656804866273	0.821468356239378	1	ns	Alphabaculovirus
Abundance	AMarisindica	SFloridana	174	174	4.63507975096726	3.56799894389432e-06	0.000324687903894383	***	Alphabaculovirus
Abundance	BBrooksi	BGlabrata	174	174	-1.73777256606095	0.0822508964467229	1	ns	Alphabaculovirus
Abundance	BBrooksi	CGigas	174	174	-2.89091167022204	0.00384126067686472	0.34955472159469	ns	Alphabaculovirus
Abundance	BBrooksi	DLaeve	174	290	-4.12486011298341	3.70960153208972e-05	0.00337573739420165	**	Alphabaculovirus
Abundance	BBrooksi	EAtroviridis	174	58	1.3058011477645	0.191620189657225	1	ns	Alphabaculovirus
Abundance	BBrooksi	HDiscushannai	174	58	4.66066832728595	3.15184273753917e-06	0.000286817689116064	***	Alphabaculovirus
Abundance	BBrooksi	MGalloprovinciallis	174	174	0.150943415410846	0.880020352272274	1	ns	Alphabaculovirus
Abundance	BBrooksi	PCanaliculata	174	348	4.6846247132077	2.80473351085127e-06	0.000255230749487466	***	Alphabaculovirus
Abundance	BBrooksi	POcellatus	174	58	1.29066123433897	0.196821172470775	1	ns	Alphabaculovirus
Abundance	BBrooksi	SFloridana	174	174	6.7794772868823	1.20611456733401e-11	1.09756425627394e-09	****	Alphabaculovirus
Abundance	BGlabrata	CGigas	174	174	-1.15313910416109	0.248853293474635	1	ns	Alphabaculovirus
Abundance	BGlabrata	DLaeve	174	290	-2.18197131941015	0.0291116495140819	1	ns	Alphabaculovirus
Abundance	BGlabrata	EAtroviridis	174	58	2.53459191338615	0.0112578389023997	1	ns	Alphabaculovirus
Abundance	BGlabrata	HDiscushannai	174	58	5.88945909290759	3.87461698173609e-09	3.52590145337984e-07	****	Alphabaculovirus
Abundance	BGlabrata	MGalloprovinciallis	174	174	1.88871598147179	0.0589298960146181	1	ns	Alphabaculovirus
Abundance	BGlabrata	PCanaliculata	174	348	6.69123163081897	2.21300048879583e-11	2.01383044480421e-09	****	Alphabaculovirus
Abundance	BGlabrata	POcellatus	174	58	2.51945199996062	0.0117537664827584	1	ns	Alphabaculovirus
Abundance	BGlabrata	SFloridana	174	174	8.51724985294325	1.63386758400559e-17	1.48681950144509e-15	****	Alphabaculovirus
Abundance	CGigas	DLaeve	174	290	-0.89272260720144	0.372005740632784	1	ns	Alphabaculovirus
Abundance	CGigas	EAtroviridis	174	58	3.34998439358984	0.000808161136020789	0.0735426633778918	ns	Alphabaculovirus
Abundance	CGigas	HDiscushannai	174	58	6.70485157311128	2.01611188762274e-11	1.8346618177367e-09	****	Alphabaculovirus
Abundance	CGigas	MGalloprovinciallis	174	174	3.04185508563289	0.00235125060959814	0.213963805473431	ns	Alphabaculovirus
Abundance	CGigas	PCanaliculata	174	348	8.02276197521996	1.03393580139421e-15	9.40881579268729e-14	****	Alphabaculovirus
Abundance	CGigas	POcellatus	174	58	3.3348444801643	0.000853471168085376	0.0776658762957692	ns	Alphabaculovirus
Abundance	CGigas	SFloridana	174	174	9.67038895710434	4.02844078913798e-22	3.66588111811556e-20	****	Alphabaculovirus
Abundance	DLaeve	EAtroviridis	290	58	4.12634200805491	3.6857901133321e-05	0.00335406900313221	**	Alphabaculovirus
Abundance	DLaeve	HDiscushannai	290	58	7.66268251959917	1.82089082735075e-14	1.65701065288919e-12	****	Alphabaculovirus
Abundance	DLaeve	MGalloprovinciallis	290	174	4.29361998179073	1.75783249675834e-05	0.00159962757205009	**	Alphabaculovirus
Abundance	DLaeve	PCanaliculata	290	348	10.445231564981	1.54078900131868e-25	1.4021179912e-23	****	Alphabaculovirus
Abundance	DLaeve	POcellatus	290	58	4.1103831380541	3.95003152564926e-05	0.00359452868834083	**	Alphabaculovirus
Abundance	DLaeve	SFloridana	290	174	11.7045461456757	1.20803871499076e-31	1.09931523064159e-29	****	Alphabaculovirus
Abundance	EAtroviridis	HDiscushannai	58	58	2.7392375815459	0.00615818543194689	0.560394874307167	ns	Alphabaculovirus
Abundance	EAtroviridis	MGalloprovinciallis	58	174	-1.19906803515204	0.230501492015199	1	ns	Alphabaculovirus
Abundance	EAtroviridis	PCanaliculata	58	348	1.67084661862189	0.0947519776919193	1	ns	Alphabaculovirus
Abundance	EAtroviridis	POcellatus	58	58	-0.0123616875474888	0.990137051556056	1	ns	Alphabaculovirus
Abundance	EAtroviridis	SFloridana	58	174	3.48801321469015	0.000486624027409892	0.0442827864943002	*	Alphabaculovirus
Abundance	HDiscushannai	MGalloprovinciallis	58	174	-4.55393521467348	5.26515768770075e-06	0.000479129349580769	***	Alphabaculovirus
Abundance	HDiscushannai	PCanaliculata	58	348	-1.91565725677865	0.0554087364045441	1	ns	Alphabaculovirus
Abundance	HDiscushannai	POcellatus	58	58	-2.75159926909339	0.00593050424209307	0.53967588603047	ns	Alphabaculovirus
Abundance	HDiscushannai	SFloridana	58	174	0.1331460351687	0.89407788842557	1	ns	Alphabaculovirus
Abundance	MGalloprovinciallis	PCanaliculata	174	348	4.510330270168	6.4726772612562e-06	0.000589013630774314	***	Alphabaculovirus
Abundance	MGalloprovinciallis	POcellatus	174	58	1.1839281217265	0.236441517059895	1	ns	Alphabaculovirus
Abundance	MGalloprovinciallis	SFloridana	174	174	6.62853387147145	3.39037333580947e-11	3.08523973558662e-09	****	Alphabaculovirus
Abundance	PCanaliculata	POcellatus	348	58	-1.6870318668801	0.091597224594613	1	ns	Alphabaculovirus
Abundance	PCanaliculata	SFloridana	348	174	3.14364135988519	0.0016685980195448	0.151842419778577	ns	Alphabaculovirus
Abundance	POcellatus	SFloridana	58	174	3.50315312811568	0.000459785062430307	0.0418404406811579	*	Alphabaculovirus
Abundance	AAter	ACalifornica	6	12	0.500833872880328	0.616488044450057	1	ns	Certrevirus
Abundance	AAter	AHessleri	6	18	0.354143027761601	0.723231697403695	1	ns	Certrevirus
Abundance	AAter	AMarisindica	6	18	0.700451032785114	0.483645675393954	1	ns	Certrevirus
Abundance	AAter	BBrooksi	6	18	0	1	1	ns	Certrevirus
Abundance	AAter	BGlabrata	6	18	3.61978050499689	0.000294853023260074	0.0268316251166667	*	Certrevirus
Abundance	AAter	CGigas	6	18	0	1	1	ns	Certrevirus
Abundance	AAter	DLaeve	6	30	0	1	1	ns	Certrevirus
Abundance	AAter	EAtroviridis	6	6	0	1	1	ns	Certrevirus
Abundance	AAter	HDiscushannai	6	6	0	1	1	ns	Certrevirus
Abundance	AAter	MGalloprovinciallis	6	18	1.32881985637981	0.183907409572524	1	ns	Certrevirus
Abundance	AAter	PCanaliculata	6	36	0.93559826502347	0.349480068195635	1	ns	Certrevirus
Abundance	AAter	POcellatus	6	6	0	1	1	ns	Certrevirus
Abundance	AAter	SFloridana	6	18	1.89607550261742	0.0579500613988117	1	ns	Certrevirus
Abundance	ACalifornica	AHessleri	12	18	-0.223979717038981	0.822773085771215	1	ns	Certrevirus
Abundance	ACalifornica	AMarisindica	12	18	0.214069110090353	0.830493163996974	1	ns	Certrevirus
Abundance	ACalifornica	BBrooksi	12	18	-0.671939151116941	0.50162243468893	1	ns	Certrevirus
Abundance	ACalifornica	BGlabrata	12	18	3.90676125914894	9.35414942834691e-05	0.00851227597979569	**	Certrevirus
Abundance	ACalifornica	CGigas	12	18	-0.671939151116941	0.50162243468893	1	ns	Certrevirus
Abundance	ACalifornica	DLaeve	12	30	-0.733145719618512	0.463469557576111	1	ns	Certrevirus
Abundance	ACalifornica	EAtroviridis	12	6	-0.500833872880328	0.616488044450057	1	ns	Certrevirus
Abundance	ACalifornica	HDiscushannai	12	6	-0.500833872880328	0.616488044450057	1	ns	Certrevirus
Abundance	ACalifornica	MGalloprovinciallis	12	18	1.00889978737027	0.313022697199545	1	ns	Certrevirus
Abundance	ACalifornica	PCanaliculata	12	36	0.486429358837309	0.626662779128709	1	ns	Certrevirus
Abundance	ACalifornica	POcellatus	12	6	-0.500833872880328	0.616488044450057	1	ns	Certrevirus
Abundance	ACalifornica	SFloridana	12	18	1.7264277304509	0.0842704905249705	1	ns	Certrevirus
Abundance	AHessleri	AMarisindica	18	18	0.489753477462622	0.62430835481626	1	ns	Certrevirus
Abundance	AHessleri	BBrooksi	18	18	-0.500833872880327	0.616488044450057	1	ns	Certrevirus
Abundance	AHessleri	BGlabrata	18	18	4.61830881010001	3.86880208506617e-06	0.000352060989741021	***	Certrevirus
Abundance	AHessleri	CGigas	18	18	-0.500833872880327	0.616488044450057	1	ns	Certrevirus
Abundance	AHessleri	DLaeve	18	30	-0.55994929259745	0.575514025281298	1	ns	Certrevirus
Abundance	AHessleri	EAtroviridis	18	6	-0.354143027761601	0.723231697403695	1	ns	Certrevirus
Abundance	AHessleri	HDiscushannai	18	6	-0.354143027761601	0.723231697403695	1	ns	Certrevirus
Abundance	AHessleri	MGalloprovinciallis	18	18	1.37840118996267	0.168079456211615	1	ns	Certrevirus
Abundance	AHessleri	PCanaliculata	18	36	0.850836813859655	0.394860008511288	1	ns	Certrevirus
Abundance	AHessleri	POcellatus	18	6	-0.354143027761601	0.723231697403695	1	ns	Certrevirus
Abundance	AHessleri	SFloridana	18	18	2.18062181820461	0.0292113999970708	1	ns	Certrevirus
Abundance	AMarisindica	BBrooksi	18	18	-0.990587350342949	0.321887116975936	1	ns	Certrevirus
Abundance	AMarisindica	BGlabrata	18	18	4.12855533263739	3.6504959768984e-05	0.00332195133897754	**	Certrevirus
Abundance	AMarisindica	CGigas	18	18	-0.990587350342949	0.321887116975936	1	ns	Certrevirus
Abundance	AMarisindica	DLaeve	18	30	-1.10751032650912	0.268073350107025	1	ns	Certrevirus
Abundance	AMarisindica	EAtroviridis	18	6	-0.700451032785114	0.483645675393954	1	ns	Certrevirus
Abundance	AMarisindica	HDiscushannai	18	6	-0.700451032785114	0.483645675393954	1	ns	Certrevirus
Abundance	AMarisindica	MGalloprovinciallis	18	18	0.88864771250005	0.374192440251218	1	ns	Certrevirus
Abundance	AMarisindica	PCanaliculata	18	36	0.285318209760455	0.775400363047339	1	ns	Certrevirus
Abundance	AMarisindica	POcellatus	18	6	-0.700451032785114	0.483645675393954	1	ns	Certrevirus
Abundance	AMarisindica	SFloridana	18	18	1.69086834074199	0.0908619511117929	1	ns	Certrevirus
Abundance	BBrooksi	BGlabrata	18	18	5.11914268298034	3.06927692147238e-07	2.79304199853987e-05	****	Certrevirus
Abundance	BBrooksi	CGigas	18	18	0	1	1	ns	Certrevirus
Abundance	BBrooksi	DLaeve	18	30	0	1	1	ns	Certrevirus
Abundance	BBrooksi	EAtroviridis	18	6	0	1	1	ns	Certrevirus
Abundance	BBrooksi	HDiscushannai	18	6	0	1	1	ns	Certrevirus
Abundance	BBrooksi	MGalloprovinciallis	18	18	1.879235062843	0.060212404000412	1	ns	Certrevirus
Abundance	BBrooksi	PCanaliculata	18	36	1.42914995651313	0.152961137601699	1	ns	Certrevirus
Abundance	BBrooksi	POcellatus	18	6	0	1	1	ns	Certrevirus
Abundance	BBrooksi	SFloridana	18	18	2.68145569108494	0.0073302621150639	0.667053852470815	ns	Certrevirus
Abundance	BGlabrata	CGigas	18	18	-5.11914268298034	3.06927692147238e-07	2.79304199853987e-05	****	Certrevirus
Abundance	BGlabrata	DLaeve	18	30	-5.72337551283235	1.04428094120366e-08	9.50295656495329e-07	****	Certrevirus
Abundance	BGlabrata	EAtroviridis	18	6	-3.61978050499689	0.000294853023260074	0.0268316251166667	*	Certrevirus
Abundance	BGlabrata	HDiscushannai	18	6	-3.61978050499689	0.000294853023260074	0.0268316251166667	*	Certrevirus
Abundance	BGlabrata	MGalloprovinciallis	18	18	-3.23990762013734	0.00119568430478296	0.10880727173525	ns	Certrevirus
Abundance	BGlabrata	PCanaliculata	18	36	-4.48192685556447	7.39720989767281e-06	0.000673146100688226	***	Certrevirus
Abundance	BGlabrata	POcellatus	18	6	-3.61978050499689	0.000294853023260074	0.0268316251166667	*	Certrevirus
Abundance	BGlabrata	SFloridana	18	18	-2.4376869918954	0.0147815669962438	1	ns	Certrevirus
Abundance	CGigas	DLaeve	18	30	0	1	1	ns	Certrevirus
Abundance	CGigas	EAtroviridis	18	6	0	1	1	ns	Certrevirus
Abundance	CGigas	HDiscushannai	18	6	0	1	1	ns	Certrevirus
Abundance	CGigas	MGalloprovinciallis	18	18	1.879235062843	0.060212404000412	1	ns	Certrevirus
Abundance	CGigas	PCanaliculata	18	36	1.42914995651313	0.152961137601699	1	ns	Certrevirus
Abundance	CGigas	POcellatus	18	6	0	1	1	ns	Certrevirus
Abundance	CGigas	SFloridana	18	18	2.68145569108494	0.0073302621150639	0.667053852470815	ns	Certrevirus
Abundance	DLaeve	EAtroviridis	30	6	0	1	1	ns	Certrevirus
Abundance	DLaeve	HDiscushannai	30	6	0	1	1	ns	Certrevirus
Abundance	DLaeve	MGalloprovinciallis	30	18	2.10104867310902	0.0356366938151144	1	ns	Certrevirus
Abundance	DLaeve	PCanaliculata	30	36	1.66888759829094	0.0951396578440592	1	ns	Certrevirus
Abundance	DLaeve	POcellatus	30	6	0	1	1	ns	Certrevirus
Abundance	DLaeve	SFloridana	30	18	2.9979586019598	0.00271794590384527	0.24733307724992	ns	Certrevirus
Abundance	EAtroviridis	HDiscushannai	6	6	0	1	1	ns	Certrevirus
Abundance	EAtroviridis	MGalloprovinciallis	6	18	1.32881985637981	0.183907409572524	1	ns	Certrevirus
Abundance	EAtroviridis	PCanaliculata	6	36	0.93559826502347	0.349480068195635	1	ns	Certrevirus
Abundance	EAtroviridis	POcellatus	6	6	0	1	1	ns	Certrevirus
Abundance	EAtroviridis	SFloridana	6	18	1.89607550261742	0.0579500613988117	1	ns	Certrevirus
Abundance	HDiscushannai	MGalloprovinciallis	6	18	1.32881985637981	0.183907409572524	1	ns	Certrevirus
Abundance	HDiscushannai	PCanaliculata	6	36	0.93559826502347	0.349480068195635	1	ns	Certrevirus
Abundance	HDiscushannai	POcellatus	6	6	0	1	1	ns	Certrevirus
Abundance	HDiscushannai	SFloridana	6	18	1.89607550261742	0.0579500613988117	1	ns	Certrevirus
Abundance	MGalloprovinciallis	PCanaliculata	18	36	-0.740803782292843	0.458812421532102	1	ns	Certrevirus
Abundance	MGalloprovinciallis	POcellatus	18	6	-1.32881985637981	0.183907409572524	1	ns	Certrevirus
Abundance	MGalloprovinciallis	SFloridana	18	18	0.802220628241941	0.422425345878546	1	ns	Certrevirus
Abundance	PCanaliculata	POcellatus	36	6	-0.93559826502347	0.349480068195635	1	ns	Certrevirus
Abundance	PCanaliculata	SFloridana	36	18	1.66712837362275	0.0954888813090416	1	ns	Certrevirus
Abundance	POcellatus	SFloridana	6	18	1.89607550261742	0.0579500613988117	1	ns	Certrevirus
Abundance	AAter	ACalifornica	8	16	-0.935108832341069	0.349732215244588	1	ns	Metaavulavirus
Abundance	AAter	AHessleri	8	24	-0.991832694743706	0.321279145850617	1	ns	Metaavulavirus
Abundance	AAter	AMarisindica	8	24	-0.991832694743706	0.321279145850617	1	ns	Metaavulavirus
Abundance	AAter	BBrooksi	8	24	0.0788289330341978	0.937168690415921	1	ns	Metaavulavirus
Abundance	AAter	BGlabrata	8	24	-0.661221796495804	0.508470085038114	1	ns	Metaavulavirus
Abundance	AAter	CGigas	8	24	-0.991832694743706	0.321279145850617	1	ns	Metaavulavirus
Abundance	AAter	DLaeve	8	40	0.167426176506012	0.867034729989204	1	ns	Metaavulavirus
Abundance	AAter	EAtroviridis	8	8	0.893404559694934	0.371640561736916	1	ns	Metaavulavirus
Abundance	AAter	HDiscushannai	8	8	0.899168460080062	0.368562937286854	1	ns	Metaavulavirus
Abundance	AAter	MGalloprovinciallis	8	24	-0.263547477606868	0.792128634667111	1	ns	Metaavulavirus
Abundance	AAter	PCanaliculata	8	48	-0.503743365720062	0.61444173021828	1	ns	Metaavulavirus
Abundance	AAter	POcellatus	8	8	0.881876758924676	0.377843456492998	1	ns	Metaavulavirus
Abundance	AAter	SFloridana	8	24	1.16243262444458	0.245059777706469	1	ns	Metaavulavirus
Abundance	ACalifornica	AHessleri	16	24	0	1	1	ns	Metaavulavirus
Abundance	ACalifornica	AMarisindica	16	24	0	1	1	ns	Metaavulavirus
Abundance	ACalifornica	BBrooksi	16	24	1.35429173884863	0.175643320718932	1	ns	Metaavulavirus
Abundance	ACalifornica	BGlabrata	16	24	0.418193383095016	0.675805733253592	1	ns	Metaavulavirus
Abundance	ACalifornica	CGigas	16	24	0	1	1	ns	Metaavulavirus
Abundance	ACalifornica	DLaeve	16	40	1.58807148858922	0.112270174619085	1	ns	Metaavulavirus
Abundance	ACalifornica	EAtroviridis	16	8	1.96672355841129	0.0492150893968355	1	ns	Metaavulavirus
Abundance	ACalifornica	HDiscushannai	16	8	1.97337913728916	0.0484523827230489	1	ns	Metaavulavirus
Abundance	ACalifornica	MGalloprovinciallis	16	24	0.92121602895308	0.356937651299259	1	ns	Metaavulavirus
Abundance	ACalifornica	PCanaliculata	16	48	0.736273413364631	0.461564322697443	1	ns	Metaavulavirus
Abundance	ACalifornica	POcellatus	16	8	1.95341240065554	0.0507707480051364	1	ns	Metaavulavirus
Abundance	ACalifornica	SFloridana	16	24	2.72495403717785	0.00643104390656329	0.585224995497259	ns	Metaavulavirus
Abundance	AHessleri	AMarisindica	24	24	0	1	1	ns	Metaavulavirus
Abundance	AHessleri	BBrooksi	24	24	1.51414419471597	0.129989271763425	1	ns	Metaavulavirus
Abundance	AHessleri	BGlabrata	24	24	0.467554416170534	0.640103269329766	1	ns	Metaavulavirus
Abundance	AHessleri	CGigas	24	24	0	1	1	ns	Metaavulavirus
Abundance	AHessleri	DLaeve	24	40	1.81936445136533	0.0688558463899474	1	ns	Metaavulavirus
Abundance	AHessleri	EAtroviridis	24	8	2.08602534730794	0.0369763270888938	1	ns	Metaavulavirus
Abundance	AHessleri	HDiscushannai	24	8	2.09308465474383	0.036341598292964	1	ns	Metaavulavirus
Abundance	AHessleri	MGalloprovinciallis	24	24	1.02995083135075	0.303033087278607	1	ns	Metaavulavirus
Abundance	AHessleri	PCanaliculata	24	48	0.850175306806469	0.395227628221944	1	ns	Metaavulavirus
Abundance	AHessleri	POcellatus	24	8	2.07190673243614	0.0382741400004079	1	ns	Metaavulavirus
Abundance	AHessleri	SFloridana	24	24	3.04659123134608	0.00231452229406189	0.210621528759632	ns	Metaavulavirus
Abundance	AMarisindica	BBrooksi	24	24	1.51414419471597	0.129989271763425	1	ns	Metaavulavirus
Abundance	AMarisindica	BGlabrata	24	24	0.467554416170534	0.640103269329766	1	ns	Metaavulavirus
Abundance	AMarisindica	CGigas	24	24	0	1	1	ns	Metaavulavirus
Abundance	AMarisindica	DLaeve	24	40	1.81936445136533	0.0688558463899474	1	ns	Metaavulavirus
Abundance	AMarisindica	EAtroviridis	24	8	2.08602534730794	0.0369763270888938	1	ns	Metaavulavirus
Abundance	AMarisindica	HDiscushannai	24	8	2.09308465474383	0.036341598292964	1	ns	Metaavulavirus
Abundance	AMarisindica	MGalloprovinciallis	24	24	1.02995083135075	0.303033087278607	1	ns	Metaavulavirus
Abundance	AMarisindica	PCanaliculata	24	48	0.850175306806469	0.395227628221944	1	ns	Metaavulavirus
Abundance	AMarisindica	POcellatus	24	8	2.07190673243614	0.0382741400004079	1	ns	Metaavulavirus
Abundance	AMarisindica	SFloridana	24	24	3.04659123134608	0.00231452229406189	0.210621528759632	ns	Metaavulavirus
Abundance	BBrooksi	BGlabrata	24	24	-1.04658977854543	0.295288818186204	1	ns	Metaavulavirus
Abundance	BBrooksi	CGigas	24	24	-1.51414419471597	0.129989271763425	1	ns	Metaavulavirus
Abundance	BBrooksi	DLaeve	24	40	0.126499777804542	0.899336324920084	1	ns	Metaavulavirus
Abundance	BBrooksi	EAtroviridis	24	8	1.01536371953003	0.309932480639049	1	ns	Metaavulavirus
Abundance	BBrooksi	HDiscushannai	24	8	1.02242302696593	0.306580726530386	1	ns	Metaavulavirus
Abundance	BBrooksi	MGalloprovinciallis	24	24	-0.484193363365215	0.628248646444057	1	ns	Metaavulavirus
Abundance	BBrooksi	PCanaliculata	24	48	-0.898207810015875	0.369074770421699	1	ns	Metaavulavirus
Abundance	BBrooksi	POcellatus	24	8	1.00124510465824	0.316708325234038	1	ns	Metaavulavirus
Abundance	BBrooksi	SFloridana	24	24	1.53244703663011	0.125412157826115	1	ns	Metaavulavirus
Abundance	BGlabrata	CGigas	24	24	-0.467554416170534	0.640103269329766	1	ns	Metaavulavirus
Abundance	BGlabrata	DLaeve	24	40	1.29662272249656	0.194761030287748	1	ns	Metaavulavirus
Abundance	BGlabrata	EAtroviridis	24	8	1.75541444906004	0.0791884423417846	1	ns	Metaavulavirus
Abundance	BGlabrata	HDiscushannai	24	8	1.76247375649593	0.0779892865929603	1	ns	Metaavulavirus
Abundance	BGlabrata	MGalloprovinciallis	24	24	0.562396415180217	0.57384596095391	1	ns	Metaavulavirus
Abundance	BGlabrata	PCanaliculata	24	48	0.310289970732757	0.756340457240233	1	ns	Metaavulavirus
Abundance	BGlabrata	POcellatus	24	8	1.74129583418824	0.0816317360498772	1	ns	Metaavulavirus
Abundance	BGlabrata	SFloridana	24	24	2.57903681517555	0.00990762270715773	0.901593666351353	ns	Metaavulavirus
Abundance	CGigas	DLaeve	24	40	1.81936445136533	0.0688558463899474	1	ns	Metaavulavirus
Abundance	CGigas	EAtroviridis	24	8	2.08602534730794	0.0369763270888938	1	ns	Metaavulavirus
Abundance	CGigas	HDiscushannai	24	8	2.09308465474383	0.036341598292964	1	ns	Metaavulavirus
Abundance	CGigas	MGalloprovinciallis	24	24	1.02995083135075	0.303033087278607	1	ns	Metaavulavirus
Abundance	CGigas	PCanaliculata	24	48	0.850175306806469	0.395227628221944	1	ns	Metaavulavirus
Abundance	CGigas	POcellatus	24	8	2.07190673243614	0.0382741400004079	1	ns	Metaavulavirus
Abundance	CGigas	SFloridana	24	24	3.04659123134608	0.00231452229406189	0.210621528759632	ns	Metaavulavirus
Abundance	DLaeve	EAtroviridis	40	8	0.985954150535404	0.324155612440812	1	ns	Metaavulavirus
Abundance	DLaeve	HDiscushannai	40	8	0.993395313935671	0.320517344347914	1	ns	Metaavulavirus
Abundance	DLaeve	MGalloprovinciallis	40	24	-0.66784441517398	0.504232911769482	1	ns	Metaavulavirus
Abundance	DLaeve	PCanaliculata	40	48	-1.20144521998103	0.229578543930474	1	ns	Metaavulavirus
Abundance	DLaeve	POcellatus	40	8	0.97107182373487	0.33151251363124	1	ns	Metaavulavirus
Abundance	DLaeve	SFloridana	40	24	1.58682809510698	0.112551583843447	1	ns	Metaavulavirus
Abundance	EAtroviridis	HDiscushannai	8	8	0.0057639003851286	0.995401098337253	1	ns	Metaavulavirus
Abundance	EAtroviridis	MGalloprovinciallis	8	24	-1.3577401301711	0.174546158226619	1	ns	Metaavulavirus
Abundance	EAtroviridis	PCanaliculata	8	48	-1.67348451458313	0.0942319525183793	1	ns	Metaavulavirus
Abundance	EAtroviridis	POcellatus	8	8	-0.0115278007702572	0.990802349458774	1	ns	Metaavulavirus
Abundance	EAtroviridis	SFloridana	8	24	0.0682399718803504	0.945594608154995	1	ns	Metaavulavirus
Abundance	HDiscushannai	MGalloprovinciallis	8	24	-1.364799437607	0.172316095628084	1	ns	Metaavulavirus
Abundance	HDiscushannai	PCanaliculata	8	48	-1.68103123167257	0.0927568483502792	1	ns	Metaavulavirus
Abundance	HDiscushannai	POcellatus	8	8	-0.0172917011553858	0.986203906133605	1	ns	Metaavulavirus
Abundance	HDiscushannai	SFloridana	8	24	0.0611806644444521	0.951215328420409	1	ns	Metaavulavirus
Abundance	MGalloprovinciallis	PCanaliculata	24	48	-0.3391094726584	0.734527262651949	1	ns	Metaavulavirus
Abundance	MGalloprovinciallis	POcellatus	24	8	1.3436215152993	0.179070808478654	1	ns	Metaavulavirus
Abundance	MGalloprovinciallis	SFloridana	24	24	2.01664039999533	0.0437330537676371	1	ns	Metaavulavirus
Abundance	PCanaliculata	POcellatus	48	8	1.65839108040425	0.0972385557680261	1	ns	Metaavulavirus
Abundance	PCanaliculata	SFloridana	48	24	2.66772522825036	0.00763666845443605	0.694936829353681	ns	Metaavulavirus
Abundance	POcellatus	SFloridana	8	24	0.0823585867521469	0.93436156711177	1	ns	Metaavulavirus
Abundance	AAter	ACalifornica	4	8	0.368826572004345	0.712256997281424	1	ns	Mimivirus
Abundance	AAter	AHessleri	4	12	0.370696528635282	0.710863576164981	1	ns	Mimivirus
Abundance	AAter	AMarisindica	4	12	1.00711357779674	0.313880197054922	1	ns	Mimivirus
Abundance	AAter	BBrooksi	4	12	0.646258549921686	0.518111926990208	1	ns	Mimivirus
Abundance	AAter	BGlabrata	4	12	0.880814318040471	0.378418328786924	1	ns	Mimivirus
Abundance	AAter	CGigas	4	12	-0.833247064366032	0.404705404168393	1	ns	Mimivirus
Abundance	AAter	DLaeve	4	20	-0.947132748363236	0.343571139130845	1	ns	Mimivirus
Abundance	AAter	EAtroviridis	4	4	0.763377413582815	0.445238346047781	1	ns	Mimivirus
Abundance	AAter	HDiscushannai	4	4	1.90040798223511	0.0573796002058539	1	ns	Mimivirus
Abundance	AAter	MGalloprovinciallis	4	12	-0.57572779447338	0.564799185395886	1	ns	Mimivirus
Abundance	AAter	PCanaliculata	4	24	2.35758228762469	0.0183943780290555	1	ns	Mimivirus
Abundance	AAter	POcellatus	4	4	0.847750706663021	0.396576820508371	1	ns	Mimivirus
Abundance	AAter	SFloridana	4	12	2.18645341889748	0.0287824490698917	1	ns	Mimivirus
Abundance	ACalifornica	AHessleri	8	12	-0.0259346316638343	0.979309477256568	1	ns	Mimivirus
Abundance	ACalifornica	AMarisindica	8	12	0.779076335181588	0.435934749393833	1	ns	Mimivirus
Abundance	ACalifornica	BBrooksi	8	12	0.322626817898101	0.746977881187749	1	ns	Mimivirus
Abundance	ACalifornica	BGlabrata	8	12	0.619319004132368	0.53570622740029	1	ns	Mimivirus
Abundance	ACalifornica	CGigas	8	12	-1.5488162029642	0.121425909371142	1	ns	Mimivirus
Abundance	ACalifornica	DLaeve	8	20	-1.77999467851405	0.0750768315918785	1	ns	Mimivirus
Abundance	ACalifornica	EAtroviridis	8	4	0.512645738446291	0.608199152541677	1	ns	Mimivirus
Abundance	ACalifornica	HDiscushannai	8	4	1.82557554822277	0.0679142217576653	1	ns	Mimivirus
Abundance	ACalifornica	MGalloprovinciallis	8	12	-1.22307722926644	0.221300528202519	1	ns	Mimivirus
Abundance	ACalifornica	PCanaliculata	8	24	2.56554835620633	0.0103012861584903	0.937417040422622	ns	Mimivirus
Abundance	ACalifornica	POcellatus	8	4	0.610071625390835	0.541814361840708	1	ns	Mimivirus
Abundance	ACalifornica	SFloridana	8	12	2.27083634848535	0.0231568866489754	1	ns	Mimivirus
Abundance	AHessleri	AMarisindica	12	12	0.900029622249597	0.368104486816282	1	ns	Mimivirus
Abundance	AHessleri	BBrooksi	12	12	0.389703547778176	0.696755772784478	1	ns	Mimivirus
Abundance	AHessleri	BGlabrata	12	12	0.7214154961846	0.470653915239535	1	ns	Mimivirus
Abundance	AHessleri	CGigas	12	12	-1.70263335755465	0.088636703461356	1	ns	Mimivirus
Abundance	AHessleri	DLaeve	12	20	-2.00682179814751	0.0447686409726115	1	ns	Mimivirus
Abundance	AHessleri	EAtroviridis	12	4	0.564246043586446	0.572586696348944	1	ns	Mimivirus
Abundance	AHessleri	HDiscushannai	12	4	1.95681840115881	0.0503688228439041	1	ns	Mimivirus
Abundance	AHessleri	MGalloprovinciallis	12	12	-1.33844611350005	0.180751055251432	1	ns	Mimivirus
Abundance	AHessleri	PCanaliculata	12	24	2.99592153365747	0.00273616831263489	0.248991316449775	ns	Mimivirus
Abundance	AHessleri	POcellatus	12	4	0.667581801568848	0.504400577453064	1	ns	Mimivirus
Abundance	AHessleri	SFloridana	12	12	2.5678680201812	0.0102326106899678	0.931167572787073	ns	Mimivirus
Abundance	AMarisindica	BBrooksi	12	12	-0.510326074471421	0.609823038314487	1	ns	Mimivirus
Abundance	AMarisindica	BGlabrata	12	12	-0.178614126064997	0.858240701867955	1	ns	Mimivirus
Abundance	AMarisindica	CGigas	12	12	-2.60266297980425	0.00925028365006582	0.84177581215599	ns	Mimivirus
Abundance	AMarisindica	DLaeve	12	20	-3.01308550670429	0.00258606041533389	0.235331497795384	ns	Mimivirus
Abundance	AMarisindica	EAtroviridis	12	4	-0.0721710055750104	0.942465819184631	1	ns	Mimivirus
Abundance	AMarisindica	HDiscushannai	12	4	1.32040135199735	0.186701052449845	1	ns	Mimivirus
Abundance	AMarisindica	MGalloprovinciallis	12	12	-2.23847573574964	0.0251900480062453	1	ns	Mimivirus
Abundance	AMarisindica	PCanaliculata	12	24	1.95665684428858	0.0503878269450688	1	ns	Mimivirus
Abundance	AMarisindica	POcellatus	12	4	0.0311647524073911	0.975138149756028	1	ns	Mimivirus
Abundance	AMarisindica	SFloridana	12	12	1.6678383979316	0.0953478111327027	1	ns	Mimivirus
Abundance	BBrooksi	BGlabrata	12	12	0.331711948406424	0.740106777540352	1	ns	Mimivirus
Abundance	BBrooksi	CGigas	12	12	-2.09233690533283	0.0364083885643141	1	ns	Mimivirus
Abundance	BBrooksi	DLaeve	12	20	-2.44252361009993	0.0145849755745275	1	ns	Mimivirus
Abundance	BBrooksi	EAtroviridis	12	4	0.288684022300042	0.772823190732755	1	ns	Mimivirus
Abundance	BBrooksi	HDiscushannai	12	4	1.68125637987241	0.0927131266193091	1	ns	Mimivirus
Abundance	BBrooksi	MGalloprovinciallis	12	12	-1.72814966127822	0.08396139595332	1	ns	Mimivirus
Abundance	BBrooksi	PCanaliculata	12	24	2.5459306372297	0.0108986842006721	0.991780262261165	ns	Mimivirus
Abundance	BBrooksi	POcellatus	12	4	0.392019780282444	0.695043598656391	1	ns	Mimivirus
Abundance	BBrooksi	SFloridana	12	12	2.17816447240302	0.0293937940466021	1	ns	Mimivirus
Abundance	BGlabrata	CGigas	12	12	-2.42404885373925	0.0153485405647657	1	ns	Mimivirus
Abundance	BGlabrata	DLaeve	12	20	-2.81338884289277	0.00490223316811949	0.446103218298873	ns	Mimivirus
Abundance	BGlabrata	EAtroviridis	12	4	0.054128254181258	0.956832981657648	1	ns	Mimivirus
Abundance	BGlabrata	HDiscushannai	12	4	1.44670061175362	0.147980793064287	1	ns	Mimivirus
Abundance	BGlabrata	MGalloprovinciallis	12	12	-2.05986160968465	0.0394117727012047	1	ns	Mimivirus
Abundance	BGlabrata	PCanaliculata	12	24	2.16290267181797	0.0305486662404919	1	ns	Mimivirus
Abundance	BGlabrata	POcellatus	12	4	0.15746401216366	0.874879168167707	1	ns	Mimivirus
Abundance	BGlabrata	SFloridana	12	12	1.8464525239966	0.0648265267918969	1	ns	Mimivirus
Abundance	CGigas	DLaeve	12	20	-0.103219834022062	0.917788498716435	1	ns	Mimivirus
Abundance	CGigas	EAtroviridis	12	4	1.76818963658776	0.0770292061360898	1	ns	Mimivirus
Abundance	CGigas	HDiscushannai	12	4	3.16076199416012	0.00157357019142935	0.143194887420071	ns	Mimivirus
Abundance	CGigas	MGalloprovinciallis	12	12	0.364187244054605	0.715718191680436	1	ns	Mimivirus
Abundance	CGigas	PCanaliculata	12	24	4.9619531882883	6.97878171616647e-07	6.35069136171148e-05	****	Mimivirus
Abundance	CGigas	POcellatus	12	4	1.87152539457016	0.061272293377119	1	ns	Mimivirus
Abundance	CGigas	SFloridana	12	12	4.27050137773585	1.95034016143098e-05	0.00177480954690219	**	Mimivirus
Abundance	DLaeve	EAtroviridis	20	4	1.93264875158895	0.0532794824190053	1	ns	Mimivirus
Abundance	DLaeve	HDiscushannai	20	4	3.40054890376198	0.000672507053452822	0.0611981418642068	ns	Mimivirus
Abundance	DLaeve	MGalloprovinciallis	20	12	0.510393551144263	0.609775773930596	1	ns	Mimivirus
Abundance	DLaeve	PCanaliculata	20	24	5.91880078086435	3.2429749217018e-09	2.95110717874864e-07	****	Mimivirus
Abundance	DLaeve	POcellatus	20	4	2.04157420457705	0.0411937862329775	1	ns	Mimivirus
Abundance	DLaeve	SFloridana	20	12	4.87778552333399	1.0728348614676e-06	9.76279723935512e-05	****	Mimivirus
Abundance	EAtroviridis	HDiscushannai	4	4	1.1370305686523	0.255525506935976	1	ns	Mimivirus
Abundance	EAtroviridis	MGalloprovinciallis	4	12	-1.51067036669511	0.130872456014964	1	ns	Mimivirus
Abundance	EAtroviridis	PCanaliculata	4	24	1.35808663574959	0.174436195309505	1	ns	Mimivirus
Abundance	EAtroviridis	POcellatus	4	4	0.0843732930802058	0.932759640589553	1	ns	Mimivirus
Abundance	EAtroviridis	SFloridana	4	12	1.25151084667575	0.210748158845153	1	ns	Mimivirus
Abundance	HDiscushannai	MGalloprovinciallis	4	12	-2.90324272426747	0.00369320277567803	0.336081452586701	ns	Mimivirus
Abundance	HDiscushannai	PCanaliculata	4	24	-0.13063583520122	0.896063393243758	1	ns	Mimivirus
Abundance	HDiscushannai	POcellatus	4	4	-1.05265727557209	0.292498096593789	1	ns	Mimivirus
Abundance	HDiscushannai	SFloridana	4	12	-0.141061510896611	0.887821349407849	1	ns	Mimivirus
Abundance	MGalloprovinciallis	PCanaliculata	12	24	4.54142598150759	5.58750034674526e-06	0.000508462531553818	***	Mimivirus
Abundance	MGalloprovinciallis	POcellatus	12	4	1.61400612467751	0.106526097811711	1	ns	Mimivirus
Abundance	MGalloprovinciallis	SFloridana	12	12	3.90631413368124	9.37146662110337e-05	0.00852803462520407	**	Mimivirus
Abundance	PCanaliculata	POcellatus	24	4	-1.24761606370024	0.212171692894572	1	ns	Mimivirus
Abundance	PCanaliculata	SFloridana	24	12	-0.0308029482673761	0.975426689159795	1	ns	Mimivirus
Abundance	POcellatus	SFloridana	4	12	1.14817508869335	0.250896290963242	1	ns	Mimivirus
Abundance	AAter	ACalifornica	21	42	1.13054608307128	0.258246191846003	1	ns	Pandoravirus
Abundance	AAter	AHessleri	21	63	1.39586867471329	0.162754045306499	1	ns	Pandoravirus
Abundance	AAter	AMarisindica	21	63	1.80664642084911	0.0708174266763624	1	ns	Pandoravirus
Abundance	AAter	BBrooksi	21	63	1.87257770347043	0.0611267226241012	1	ns	Pandoravirus
Abundance	AAter	BGlabrata	21	63	0.185997319355753	0.852446863494149	1	ns	Pandoravirus
Abundance	AAter	CGigas	21	63	0.0866156065809589	0.930977060265932	1	ns	Pandoravirus
Abundance	AAter	DLaeve	21	105	0.467678465348593	0.640014543223827	1	ns	Pandoravirus
Abundance	AAter	EAtroviridis	21	21	1.60310515211615	0.108911440735079	1	ns	Pandoravirus
Abundance	AAter	HDiscushannai	21	21	0.860531012518647	0.389496395864828	1	ns	Pandoravirus
Abundance	AAter	MGalloprovinciallis	21	63	0.966022567427187	0.334032888664531	1	ns	Pandoravirus
Abundance	AAter	PCanaliculata	21	126	2.12504315205695	0.0335830123693181	1	ns	Pandoravirus
Abundance	AAter	POcellatus	21	21	1.4198365878125	0.155655260478779	1	ns	Pandoravirus
Abundance	AAter	SFloridana	21	63	1.50817808996285	0.131508953298181	1	ns	Pandoravirus
Abundance	ACalifornica	AHessleri	42	63	0.248862994563773	0.803466760927474	1	ns	Pandoravirus
Abundance	ACalifornica	AMarisindica	42	63	0.768460310523617	0.442213761586935	1	ns	Pandoravirus
Abundance	ACalifornica	BBrooksi	42	63	0.851857519379485	0.394293177063322	1	ns	Pandoravirus
Abundance	ACalifornica	BGlabrata	42	63	-1.28151666892614	0.200012248870552	1	ns	Pandoravirus
Abundance	ACalifornica	CGigas	42	63	-1.40722569698094	0.159360474075379	1	ns	Pandoravirus
Abundance	ACalifornica	DLaeve	42	105	-1.04261515930835	0.297126565439086	1	ns	Pandoravirus
Abundance	ACalifornica	EAtroviridis	42	21	0.720560299155798	0.471180087549123	1	ns	Pandoravirus
Abundance	ACalifornica	HDiscushannai	42	21	-0.136890459623952	0.891117379961779	1	ns	Pandoravirus
Abundance	ACalifornica	MGalloprovinciallis	42	63	-0.2948541023887	0.768105334910476	1	ns	Pandoravirus
Abundance	ACalifornica	PCanaliculata	42	126	1.11534872820484	0.264701011674038	1	ns	Pandoravirus
Abundance	ACalifornica	POcellatus	42	21	0.508939989286382	0.6107942887144	1	ns	Pandoravirus
Abundance	ACalifornica	SFloridana	42	63	0.390924416511882	0.69585310547859	1	ns	Pandoravirus
Abundance	AHessleri	AMarisindica	63	63	0.580927459706323	0.5612893444541	1	ns	Pandoravirus
Abundance	AHessleri	BBrooksi	63	63	0.674168373774057	0.500204273931279	1	ns	Pandoravirus
Abundance	AHessleri	BGlabrata	63	63	-1.71101647947335	0.0870780707223733	1	ns	Pandoravirus
Abundance	AHessleri	CGigas	63	63	-1.85156344553133	0.0640885362397478	1	ns	Pandoravirus
Abundance	AHessleri	DLaeve	63	105	-1.50554446526445	0.132184153976709	1	ns	Pandoravirus
Abundance	AHessleri	EAtroviridis	63	21	0.567526138642402	0.570356773002676	1	ns	Pandoravirus
Abundance	AHessleri	HDiscushannai	63	21	-0.341937730457666	0.732397754380594	1	ns	Pandoravirus
Abundance	AHessleri	MGalloprovinciallis	63	63	-0.607894194657287	0.543257650137735	1	ns	Pandoravirus
Abundance	AHessleri	PCanaliculata	63	126	0.966613032461147	0.33373751712476	1	ns	Pandoravirus
Abundance	AHessleri	POcellatus	63	21	0.343068904424208	0.731546623749429	1	ns	Pandoravirus
Abundance	AHessleri	SFloridana	63	63	0.158829498228125	0.873803207582785	1	ns	Pandoravirus
Abundance	AMarisindica	BBrooksi	63	63	0.0932409140677342	0.92571217122197	1	ns	Pandoravirus
Abundance	AMarisindica	BGlabrata	63	63	-2.29194393917967	0.0219088783369956	1	ns	Pandoravirus
Abundance	AMarisindica	CGigas	63	63	-2.43249090523765	0.0149953680986404	1	ns	Pandoravirus
Abundance	AMarisindica	DLaeve	63	105	-2.15504111021425	0.0311586173498319	1	ns	Pandoravirus
Abundance	AMarisindica	EAtroviridis	63	21	0.156748392506586	0.875443146745282	1	ns	Pandoravirus
Abundance	AMarisindica	HDiscushannai	63	21	-0.752715476593482	0.451620907732076	1	ns	Pandoravirus
Abundance	AMarisindica	MGalloprovinciallis	63	63	-1.18882165436361	0.234509854948748	1	ns	Pandoravirus
Abundance	AMarisindica	PCanaliculata	63	126	0.295815781978965	0.767370769844508	1	ns	Pandoravirus
Abundance	AMarisindica	POcellatus	63	21	-0.0677088417116075	0.946017410798241	1	ns	Pandoravirus
Abundance	AMarisindica	SFloridana	63	63	-0.422097961478197	0.672953515815284	1	ns	Pandoravirus
Abundance	BBrooksi	BGlabrata	63	63	-2.3851848532474	0.0170705413185997	1	ns	Pandoravirus
Abundance	BBrooksi	CGigas	63	63	-2.52573181930539	0.0115457579750219	1	ns	Pandoravirus
Abundance	BBrooksi	DLaeve	63	105	-2.25928762128409	0.0238654994194179	1	ns	Pandoravirus
Abundance	BBrooksi	EAtroviridis	63	21	0.0908171098852594	0.927637914510757	1	ns	Pandoravirus
Abundance	BBrooksi	HDiscushannai	63	21	-0.818646759214809	0.412987980765684	1	ns	Pandoravirus
Abundance	BBrooksi	MGalloprovinciallis	63	63	-1.28206256843134	0.199820698415941	1	ns	Pandoravirus
Abundance	BBrooksi	PCanaliculata	63	126	0.188150448305979	0.850758715187319	1	ns	Pandoravirus
Abundance	BBrooksi	POcellatus	63	21	-0.133640124332935	0.893687154130864	1	ns	Pandoravirus
Abundance	BBrooksi	SFloridana	63	63	-0.515338875545932	0.606316237554096	1	ns	Pandoravirus
Abundance	BGlabrata	CGigas	63	63	-0.140546966057981	0.888227847168918	1	ns	Pandoravirus
Abundance	BGlabrata	DLaeve	63	105	0.407430114097939	0.683692113023584	1	ns	Pandoravirus
Abundance	BGlabrata	EAtroviridis	63	21	1.77739749399994	0.0755028628118689	1	ns	Pandoravirus
Abundance	BGlabrata	HDiscushannai	63	21	0.867933624899871	0.385430670041029	1	ns	Pandoravirus
Abundance	BGlabrata	MGalloprovinciallis	63	63	1.10312228481606	0.269974064480289	1	ns	Pandoravirus
Abundance	BGlabrata	PCanaliculata	63	126	2.94232468248479	0.00325758181271948	0.296439944957473	ns	Pandoravirus
Abundance	BGlabrata	POcellatus	63	21	1.55294025978175	0.120437407415266	1	ns	Pandoravirus
Abundance	BGlabrata	SFloridana	63	63	1.86984597770147	0.0615052094958039	1	ns	Pandoravirus
Abundance	CGigas	DLaeve	63	105	0.564566399166439	0.572368725132494	1	ns	Pandoravirus
Abundance	CGigas	EAtroviridis	63	21	1.87677920677473	0.0605483614677335	1	ns	Pandoravirus
Abundance	CGigas	HDiscushannai	63	21	0.967315337674665	0.333386418605742	1	ns	Pandoravirus
Abundance	CGigas	MGalloprovinciallis	63	63	1.24366925087404	0.213621317404651	1	ns	Pandoravirus
Abundance	CGigas	PCanaliculata	63	126	3.10461433985951	0.00190527270941574	0.173379816556832	ns	Pandoravirus
Abundance	CGigas	POcellatus	63	21	1.65232197255654	0.0984689323911879	1	ns	Pandoravirus
Abundance	CGigas	SFloridana	63	63	2.01039294375945	0.0443896167187099	1	ns	Pandoravirus
Abundance	DLaeve	EAtroviridis	105	21	1.60192138677313	0.10917299452379	1	ns	Pandoravirus
Abundance	DLaeve	HDiscushannai	105	21	0.643262294777982	0.520053917826496	1	ns	Pandoravirus
Abundance	DLaeve	MGalloprovinciallis	105	63	0.825898094073859	0.408861901868639	1	ns	Pandoravirus
Abundance	DLaeve	PCanaliculata	105	126	2.94451578194964	0.00323460449405718	0.294349008959204	ns	Pandoravirus
Abundance	DLaeve	POcellatus	105	21	1.36532268762934	0.172151651279104	1	ns	Pandoravirus
Abundance	DLaeve	SFloridana	105	63	1.68312124269959	0.0923516229859439	1	ns	Pandoravirus
Abundance	EAtroviridis	HDiscushannai	21	21	-0.742574139597507	0.457739550004555	1	ns	Pandoravirus
Abundance	EAtroviridis	MGalloprovinciallis	21	63	-0.997372245928505	0.318583857804049	1	ns	Pandoravirus
Abundance	EAtroviridis	PCanaliculata	21	126	0.0260858073295345	0.979188897322014	1	ns	Pandoravirus
Abundance	EAtroviridis	POcellatus	21	21	-0.183268564303649	0.854587298680331	1	ns	Pandoravirus
Abundance	EAtroviridis	SFloridana	21	63	-0.455216723392838	0.648953330430727	1	ns	Pandoravirus
Abundance	HDiscushannai	MGalloprovinciallis	21	63	-0.0879083768284368	0.92994949863693	1	ns	Pandoravirus
Abundance	HDiscushannai	PCanaliculata	21	126	0.998343579850186	0.31811278213191	1	ns	Pandoravirus
Abundance	HDiscushannai	POcellatus	21	21	0.559305575293858	0.575953191013195	1	ns	Pandoravirus
Abundance	HDiscushannai	SFloridana	21	63	0.45424714570723	0.649650953297434	1	ns	Pandoravirus
Abundance	MGalloprovinciallis	PCanaliculata	63	126	1.66854878630954	0.095206835707463	1	ns	Pandoravirus
Abundance	MGalloprovinciallis	POcellatus	63	21	0.772915011710311	0.439572679905387	1	ns	Pandoravirus
Abundance	MGalloprovinciallis	SFloridana	63	63	0.766723692885413	0.443245813728476	1	ns	Pandoravirus
Abundance	PCanaliculata	POcellatus	126	21	-0.266040684023064	0.790207876372225	1	ns	Pandoravirus
Abundance	PCanaliculata	SFloridana	126	63	-0.783212525346624	0.433502320815622	1	ns	Pandoravirus
Abundance	POcellatus	SFloridana	21	63	-0.230759489174644	0.817501654806426	1	ns	Pandoravirus
Abundance	AAter	ACalifornica	1	2	1.29112154460539	0.196661534412356	1	ns	Valbvirus
Abundance	AAter	AHessleri	1	3	0.382854528833702	0.701827627939522	1	ns	Valbvirus
Abundance	AAter	AMarisindica	1	3	0.765709057667405	0.443849436407139	1	ns	Valbvirus
Abundance	AAter	BBrooksi	1	3	0	1	1	ns	Valbvirus
Abundance	AAter	BGlabrata	1	3	0	1	1	ns	Valbvirus
Abundance	AAter	CGigas	1	3	0	1	1	ns	Valbvirus
Abundance	AAter	DLaeve	1	5	0	1	1	ns	Valbvirus
Abundance	AAter	EAtroviridis	1	1	0	1	1	ns	Valbvirus
Abundance	AAter	HDiscushannai	1	1	0	1	1	ns	Valbvirus
Abundance	AAter	MGalloprovinciallis	1	3	1.0160370188279	0.309611758550394	1	ns	Valbvirus
Abundance	AAter	PCanaliculata	1	6	2.04644353695783	0.0407127523195877	1	ns	Valbvirus
Abundance	AAter	POcellatus	1	1	0.937798241356241	0.348348105056846	1	ns	Valbvirus
Abundance	AAter	SFloridana	1	3	1.10438806394337	0.269424836268241	1	ns	Valbvirus
Abundance	ACalifornica	AHessleri	2	3	-1.24794439512127	0.212051421064977	1	ns	Valbvirus
Abundance	ACalifornica	AMarisindica	2	3	-0.763667465671222	0.445065433509077	1	ns	Valbvirus
Abundance	ACalifornica	BBrooksi	2	3	-1.73222132457131	0.0832341636445058	1	ns	Valbvirus
Abundance	ACalifornica	BGlabrata	2	3	-1.73222132457131	0.0832341636445058	1	ns	Valbvirus
Abundance	ACalifornica	CGigas	2	3	-1.73222132457131	0.0832341636445058	1	ns	Valbvirus
Abundance	ACalifornica	DLaeve	2	5	-1.89000841434874	0.0587568347364132	1	ns	Valbvirus
Abundance	ACalifornica	EAtroviridis	2	1	-1.29112154460539	0.196661534412356	1	ns	Valbvirus
Abundance	ACalifornica	HDiscushannai	2	1	-1.29112154460539	0.196661534412356	1	ns	Valbvirus
Abundance	ACalifornica	MGalloprovinciallis	2	3	-0.447024857953886	0.654857111935693	1	ns	Valbvirus
Abundance	ACalifornica	PCanaliculata	2	6	0.77050801855483	0.440998600353405	1	ns	Valbvirus
Abundance	ACalifornica	POcellatus	2	1	-0.208245410420224	0.835037353319667	1	ns	Valbvirus
Abundance	ACalifornica	SFloridana	2	3	-0.335268643465415	0.737422445158716	1	ns	Valbvirus
Abundance	AHessleri	AMarisindica	3	3	0.541438067092583	0.588205674903807	1	ns	Valbvirus
Abundance	AHessleri	BBrooksi	3	3	-0.541438067092583	0.588205674903807	1	ns	Valbvirus
Abundance	AHessleri	BGlabrata	3	3	-0.541438067092583	0.588205674903807	1	ns	Valbvirus
Abundance	AHessleri	CGigas	3	3	-0.541438067092583	0.588205674903807	1	ns	Valbvirus
Abundance	AHessleri	DLaeve	3	5	-0.605346161812554	0.544949015457153	1	ns	Valbvirus
Abundance	AHessleri	EAtroviridis	3	1	-0.382854528833702	0.701827627939522	1	ns	Valbvirus
Abundance	AHessleri	HDiscushannai	3	1	-0.382854528833702	0.701827627939522	1	ns	Valbvirus
Abundance	AHessleri	MGalloprovinciallis	3	3	0.895455264806965	0.370543769392356	1	ns	Valbvirus
Abundance	AHessleri	PCanaliculata	3	6	2.50079531028331	0.0123914774782968	1	ns	Valbvirus
Abundance	AHessleri	POcellatus	3	1	0.765709057667405	0.443849436407139	1	ns	Valbvirus
Abundance	AHessleri	SFloridana	3	3	1.0204025110591	0.307537603466302	1	ns	Valbvirus
Abundance	AMarisindica	BBrooksi	3	3	-1.08287613418517	0.278863406371261	1	ns	Valbvirus
Abundance	AMarisindica	BGlabrata	3	3	-1.08287613418517	0.278863406371261	1	ns	Valbvirus
Abundance	AMarisindica	CGigas	3	3	-1.08287613418517	0.278863406371261	1	ns	Valbvirus
Abundance	AMarisindica	DLaeve	3	5	-1.21069232362511	0.226013345515107	1	ns	Valbvirus
Abundance	AMarisindica	EAtroviridis	3	1	-0.765709057667405	0.443849436407139	1	ns	Valbvirus
Abundance	AMarisindica	HDiscushannai	3	1	-0.765709057667405	0.443849436407139	1	ns	Valbvirus
Abundance	AMarisindica	MGalloprovinciallis	3	3	0.354017197714381	0.723325994882042	1	ns	Valbvirus
Abundance	AMarisindica	PCanaliculata	3	6	1.87559648271248	0.0607107097574735	1	ns	Valbvirus
Abundance	AMarisindica	POcellatus	3	1	0.382854528833702	0.701827627939522	1	ns	Valbvirus
Abundance	AMarisindica	SFloridana	3	3	0.478964443966516	0.631963923648139	1	ns	Valbvirus
Abundance	BBrooksi	BGlabrata	3	3	0	1	1	ns	Valbvirus
Abundance	BBrooksi	CGigas	3	3	0	1	1	ns	Valbvirus
Abundance	BBrooksi	DLaeve	3	5	0	1	1	ns	Valbvirus
Abundance	BBrooksi	EAtroviridis	3	1	0	1	1	ns	Valbvirus
Abundance	BBrooksi	HDiscushannai	3	1	0	1	1	ns	Valbvirus
Abundance	BBrooksi	MGalloprovinciallis	3	3	1.43689333189955	0.150748304918131	1	ns	Valbvirus
Abundance	BBrooksi	PCanaliculata	3	6	3.12599413785414	0.00177205084146047	0.161256626572902	ns	Valbvirus
Abundance	BBrooksi	POcellatus	3	1	1.14856358650111	0.250735979253071	1	ns	Valbvirus
Abundance	BBrooksi	SFloridana	3	3	1.56184057815168	0.118325549810158	1	ns	Valbvirus
Abundance	BGlabrata	CGigas	3	3	0	1	1	ns	Valbvirus
Abundance	BGlabrata	DLaeve	3	5	0	1	1	ns	Valbvirus
Abundance	BGlabrata	EAtroviridis	3	1	0	1	1	ns	Valbvirus
Abundance	BGlabrata	HDiscushannai	3	1	0	1	1	ns	Valbvirus
Abundance	BGlabrata	MGalloprovinciallis	3	3	1.43689333189955	0.150748304918131	1	ns	Valbvirus
Abundance	BGlabrata	PCanaliculata	3	6	3.12599413785414	0.00177205084146047	0.161256626572902	ns	Valbvirus
Abundance	BGlabrata	POcellatus	3	1	1.14856358650111	0.250735979253071	1	ns	Valbvirus
Abundance	BGlabrata	SFloridana	3	3	1.56184057815168	0.118325549810158	1	ns	Valbvirus
Abundance	CGigas	DLaeve	3	5	0	1	1	ns	Valbvirus
Abundance	CGigas	EAtroviridis	3	1	0	1	1	ns	Valbvirus
Abundance	CGigas	HDiscushannai	3	1	0	1	1	ns	Valbvirus
Abundance	CGigas	MGalloprovinciallis	3	3	1.43689333189955	0.150748304918131	1	ns	Valbvirus
Abundance	CGigas	PCanaliculata	3	6	3.12599413785414	0.00177205084146047	0.161256626572902	ns	Valbvirus
Abundance	CGigas	POcellatus	3	1	1.14856358650111	0.250735979253071	1	ns	Valbvirus
Abundance	CGigas	SFloridana	3	3	1.56184057815168	0.118325549810158	1	ns	Valbvirus
Abundance	DLaeve	EAtroviridis	5	1	0	1	1	ns	Valbvirus
Abundance	DLaeve	HDiscushannai	5	1	0	1	1	ns	Valbvirus
Abundance	DLaeve	MGalloprovinciallis	5	3	1.60649558327178	0.10816506460522	1	ns	Valbvirus
Abundance	DLaeve	PCanaliculata	5	6	3.65037470366183	0.000261858024138607	0.0238290801966132	*	Valbvirus
Abundance	DLaeve	POcellatus	5	1	1.21069232362511	0.226013345515107	1	ns	Valbvirus
Abundance	DLaeve	SFloridana	5	3	1.74619085138237	0.080777794004024	1	ns	Valbvirus
Abundance	EAtroviridis	HDiscushannai	1	1	0	1	1	ns	Valbvirus
Abundance	EAtroviridis	MGalloprovinciallis	1	3	1.0160370188279	0.309611758550394	1	ns	Valbvirus
Abundance	EAtroviridis	PCanaliculata	1	6	2.04644353695783	0.0407127523195877	1	ns	Valbvirus
Abundance	EAtroviridis	POcellatus	1	1	0.937798241356241	0.348348105056846	1	ns	Valbvirus
Abundance	EAtroviridis	SFloridana	1	3	1.10438806394337	0.269424836268241	1	ns	Valbvirus
Abundance	HDiscushannai	MGalloprovinciallis	1	3	1.0160370188279	0.309611758550394	1	ns	Valbvirus
Abundance	HDiscushannai	PCanaliculata	1	6	2.04644353695783	0.0407127523195877	1	ns	Valbvirus
Abundance	HDiscushannai	POcellatus	1	1	0.937798241356241	0.348348105056846	1	ns	Valbvirus
Abundance	HDiscushannai	SFloridana	1	3	1.10438806394337	0.269424836268241	1	ns	Valbvirus
Abundance	MGalloprovinciallis	PCanaliculata	3	6	1.46681263391617	0.142427031908985	1	ns	Valbvirus
Abundance	MGalloprovinciallis	POcellatus	3	1	0.132526567673205	0.894567810389394	1	ns	Valbvirus
Abundance	MGalloprovinciallis	SFloridana	3	3	0.124947246252135	0.900565314320521	1	ns	Valbvirus
Abundance	PCanaliculata	POcellatus	6	1	-0.818577414783131	0.413027557111951	1	ns	Valbvirus
Abundance	PCanaliculata	SFloridana	6	3	-1.32253598139983	0.185989736006258	1	ns	Valbvirus
Abundance	POcellatus	SFloridana	1	3	-0.0441755225577349	0.964764493170646	1	ns	Valbvirus

## Sheet: Table S5 Archaea Tax
ID	Mollusco	Abundance	Kingdom	Phylum	Class	Order	Family	Genus	Species
ID_1586233	D_laeve	553	Archaea	Euryarchaeota	Halobacteria	Halobacteriales	Haloarculaceae	Halosiccatus	urmianus
ID_1586233	M_galloprovincialis	518	Archaea	Euryarchaeota	Halobacteria	Halobacteriales	Haloarculaceae	Halosiccatus	urmianus
ID_1586233	A_ater	916	Archaea	Euryarchaeota	Halobacteria	Halobacteriales	Haloarculaceae	Halosiccatus	urmianus
ID_1586233	P_ocellatus	504	Archaea	Euryarchaeota	Halobacteria	Halobacteriales	Haloarculaceae	Halosiccatus	urmianus
ID_1586233	A_marisindica	1505	Archaea	Euryarchaeota	Halobacteria	Halobacteriales	Haloarculaceae	Halosiccatus	urmianus
ID_1586233	C_gigas	286	Archaea	Euryarchaeota	Halobacteria	Halobacteriales	Haloarculaceae	Halosiccatus	urmianus
ID_1586233	A_hessleri	5147	Archaea	Euryarchaeota	Halobacteria	Halobacteriales	Haloarculaceae	Halosiccatus	urmianus
ID_1586233	B_glabrata	2541	Archaea	Euryarchaeota	Halobacteria	Halobacteriales	Haloarculaceae	Halosiccatus	urmianus
ID_1586233	E_atroviridis	119	Archaea	Euryarchaeota	Halobacteria	Halobacteriales	Haloarculaceae	Halosiccatus	urmianus
ID_1586233	P_canaliculata	316	Archaea	Euryarchaeota	Halobacteria	Halobacteriales	Haloarculaceae	Halosiccatus	urmianus
ID_1586233	H_discus	10523	Archaea	Euryarchaeota	Halobacteria	Halobacteriales	Haloarculaceae	Halosiccatus	urmianus
ID_1586233	A_californica	773	Archaea	Euryarchaeota	Halobacteria	Halobacteriales	Haloarculaceae	Halosiccatus	urmianus
ID_1586233	S_floridana	553	Archaea	Euryarchaeota	Halobacteria	Halobacteriales	Haloarculaceae	Halosiccatus	urmianus
ID_1586233	B_brooksi	402	Archaea	Euryarchaeota	Halobacteria	Halobacteriales	Haloarculaceae	Halosiccatus	urmianus
ID_2208	D_laeve	17152	Archaea	Euryarchaeota	Methanomicrobia	Methanosarcinales	Methanosarcinaceae	Methanosarcina	barkeri
ID_2208	M_galloprovincialis	18303	Archaea	Euryarchaeota	Methanomicrobia	Methanosarcinales	Methanosarcinaceae	Methanosarcina	barkeri
ID_2208	A_ater	10529	Archaea	Euryarchaeota	Methanomicrobia	Methanosarcinales	Methanosarcinaceae	Methanosarcina	barkeri
ID_2208	P_ocellatus	22218	Archaea	Euryarchaeota	Methanomicrobia	Methanosarcinales	Methanosarcinaceae	Methanosarcina	barkeri
ID_2208	A_marisindica	23102	Archaea	Euryarchaeota	Methanomicrobia	Methanosarcinales	Methanosarcinaceae	Methanosarcina	barkeri
ID_2208	C_gigas	28205	Archaea	Euryarchaeota	Methanomicrobia	Methanosarcinales	Methanosarcinaceae	Methanosarcina	barkeri
ID_2208	A_hessleri	15698	Archaea	Euryarchaeota	Methanomicrobia	Methanosarcinales	Methanosarcinaceae	Methanosarcina	barkeri
ID_2208	B_glabrata	21830	Archaea	Euryarchaeota	Methanomicrobia	Methanosarcinales	Methanosarcinaceae	Methanosarcina	barkeri
ID_2208	E_atroviridis	25144	Archaea	Euryarchaeota	Methanomicrobia	Methanosarcinales	Methanosarcinaceae	Methanosarcina	barkeri
ID_2208	P_canaliculata	22992	Archaea	Euryarchaeota	Methanomicrobia	Methanosarcinales	Methanosarcinaceae	Methanosarcina	barkeri
ID_2208	H_discus	7653	Archaea	Euryarchaeota	Methanomicrobia	Methanosarcinales	Methanosarcinaceae	Methanosarcina	barkeri
ID_2208	A_californica	20	Archaea	Euryarchaeota	Methanomicrobia	Methanosarcinales	Methanosarcinaceae	Methanosarcina	barkeri
ID_2208	S_floridana	47538	Archaea	Euryarchaeota	Methanomicrobia	Methanosarcinales	Methanosarcinaceae	Methanosarcina	barkeri
ID_2208	B_brooksi	117	Archaea	Euryarchaeota	Methanomicrobia	Methanosarcinales	Methanosarcinaceae	Methanosarcina	barkeri
ID_39152	D_laeve	12725	Archaea	Euryarchaeota	Methanococci	Methanococcales	Methanococcaceae	Methanococcus	maripaludis
ID_39152	M_galloprovincialis	17612	Archaea	Euryarchaeota	Methanococci	Methanococcales	Methanococcaceae	Methanococcus	maripaludis
ID_39152	A_ater	10987	Archaea	Euryarchaeota	Methanococci	Methanococcales	Methanococcaceae	Methanococcus	maripaludis
ID_39152	P_ocellatus	14319	Archaea	Euryarchaeota	Methanococci	Methanococcales	Methanococcaceae	Methanococcus	maripaludis
ID_39152	A_marisindica	49967	Archaea	Euryarchaeota	Methanococci	Methanococcales	Methanococcaceae	Methanococcus	maripaludis
ID_39152	C_gigas	22128	Archaea	Euryarchaeota	Methanococci	Methanococcales	Methanococcaceae	Methanococcus	maripaludis
ID_39152	A_hessleri	6691	Archaea	Euryarchaeota	Methanococci	Methanococcales	Methanococcaceae	Methanococcus	maripaludis
ID_39152	B_glabrata	13643	Archaea	Euryarchaeota	Methanococci	Methanococcales	Methanococcaceae	Methanococcus	maripaludis
ID_39152	E_atroviridis	10487	Archaea	Euryarchaeota	Methanococci	Methanococcales	Methanococcaceae	Methanococcus	maripaludis
ID_39152	P_canaliculata	10350	Archaea	Euryarchaeota	Methanococci	Methanococcales	Methanococcaceae	Methanococcus	maripaludis
ID_39152	H_discus	5740	Archaea	Euryarchaeota	Methanococci	Methanococcales	Methanococcaceae	Methanococcus	maripaludis
ID_39152	A_californica	12691	Archaea	Euryarchaeota	Methanococci	Methanococcales	Methanococcaceae	Methanococcus	maripaludis
ID_39152	S_floridana	13266	Archaea	Euryarchaeota	Methanococci	Methanococcales	Methanococcaceae	Methanococcus	maripaludis
ID_39152	B_brooksi	15922	Archaea	Euryarchaeota	Methanococci	Methanococcales	Methanococcaceae	Methanococcus	maripaludis
ID_38027	D_laeve	6639	Archaea	Euryarchaeota	Methanomicrobia	Methanosarcinales	Methanosarcinaceae	Methanosarcina	siciliae
ID_38027	M_galloprovincialis	6043	Archaea	Euryarchaeota	Methanomicrobia	Methanosarcinales	Methanosarcinaceae	Methanosarcina	siciliae
ID_38027	A_ater	3205	Archaea	Euryarchaeota	Methanomicrobia	Methanosarcinales	Methanosarcinaceae	Methanosarcina	siciliae
ID_38027	P_ocellatus	20739	Archaea	Euryarchaeota	Methanomicrobia	Methanosarcinales	Methanosarcinaceae	Methanosarcina	siciliae
ID_38027	A_marisindica	69954	Archaea	Euryarchaeota	Methanomicrobia	Methanosarcinales	Methanosarcinaceae	Methanosarcina	siciliae
ID_38027	C_gigas	9509	Archaea	Euryarchaeota	Methanomicrobia	Methanosarcinales	Methanosarcinaceae	Methanosarcina	siciliae
ID_38027	A_hessleri	7206	Archaea	Euryarchaeota	Methanomicrobia	Methanosarcinales	Methanosarcinaceae	Methanosarcina	siciliae
ID_38027	B_glabrata	14961	Archaea	Euryarchaeota	Methanomicrobia	Methanosarcinales	Methanosarcinaceae	Methanosarcina	siciliae
ID_38027	E_atroviridis	6733	Archaea	Euryarchaeota	Methanomicrobia	Methanosarcinales	Methanosarcinaceae	Methanosarcina	siciliae
ID_38027	P_canaliculata	6795	Archaea	Euryarchaeota	Methanomicrobia	Methanosarcinales	Methanosarcinaceae	Methanosarcina	siciliae
ID_38027	H_discus	1913	Archaea	Euryarchaeota	Methanomicrobia	Methanosarcinales	Methanosarcinaceae	Methanosarcina	siciliae
ID_38027	A_californica	10371	Archaea	Euryarchaeota	Methanomicrobia	Methanosarcinales	Methanosarcinaceae	Methanosarcina	siciliae
ID_38027	S_floridana	29849	Archaea	Euryarchaeota	Methanomicrobia	Methanosarcinales	Methanosarcinaceae	Methanosarcina	siciliae
ID_38027	B_brooksi	25464	Archaea	Euryarchaeota	Methanomicrobia	Methanosarcinales	Methanosarcinaceae	Methanosarcina	siciliae
ID_2594042	D_laeve	7746	Archaea	Candidatus_Lokiarchaeota	Candidatus_Prometheoarchaeum	syntrophicum
ID_2594042	M_galloprovincialis	17440	Archaea	Candidatus_Lokiarchaeota	Candidatus_Prometheoarchaeum	syntrophicum
ID_2594042	A_ater	6409	Archaea	Candidatus_Lokiarchaeota	Candidatus_Prometheoarchaeum	syntrophicum
ID_2594042	P_ocellatus	15646	Archaea	Candidatus_Lokiarchaeota	Candidatus_Prometheoarchaeum	syntrophicum
ID_2594042	A_marisindica	5711	Archaea	Candidatus_Lokiarchaeota	Candidatus_Prometheoarchaeum	syntrophicum
ID_2594042	C_gigas	16194	Archaea	Candidatus_Lokiarchaeota	Candidatus_Prometheoarchaeum	syntrophicum
ID_2594042	A_hessleri	7720	Archaea	Candidatus_Lokiarchaeota	Candidatus_Prometheoarchaeum	syntrophicum
ID_2594042	B_glabrata	12514	Archaea	Candidatus_Lokiarchaeota	Candidatus_Prometheoarchaeum	syntrophicum
ID_2594042	E_atroviridis	22880	Archaea	Candidatus_Lokiarchaeota	Candidatus_Prometheoarchaeum	syntrophicum
ID_2594042	P_canaliculata	9955	Archaea	Candidatus_Lokiarchaeota	Candidatus_Prometheoarchaeum	syntrophicum
ID_2594042	H_discus	10523	Archaea	Candidatus_Lokiarchaeota	Candidatus_Prometheoarchaeum	syntrophicum
ID_2594042	A_californica	12653	Archaea	Candidatus_Lokiarchaeota	Candidatus_Prometheoarchaeum	syntrophicum
ID_2594042	S_floridana	10503	Archaea	Candidatus_Lokiarchaeota	Candidatus_Prometheoarchaeum	syntrophicum
ID_2594042	B_brooksi	20636	Archaea	Candidatus_Lokiarchaeota	Candidatus_Prometheoarchaeum	syntrophicum
ID_2209	D_laeve	11066	Archaea	Euryarchaeota	Methanomicrobia	Methanosarcinales	Methanosarcinaceae	Methanosarcina	mazei
ID_2209	M_galloprovincialis	12432	Archaea	Euryarchaeota	Methanomicrobia	Methanosarcinales	Methanosarcinaceae	Methanosarcina	mazei
ID_2209	A_ater	14649	Archaea	Euryarchaeota	Methanomicrobia	Methanosarcinales	Methanosarcinaceae	Methanosarcina	mazei
ID_2209	P_ocellatus	12537	Archaea	Euryarchaeota	Methanomicrobia	Methanosarcinales	Methanosarcinaceae	Methanosarcina	mazei
ID_2209	A_marisindica	15055	Archaea	Euryarchaeota	Methanomicrobia	Methanosarcinales	Methanosarcinaceae	Methanosarcina	mazei
ID_2209	C_gigas	16480	Archaea	Euryarchaeota	Methanomicrobia	Methanosarcinales	Methanosarcinaceae	Methanosarcina	mazei
ID_2209	A_hessleri	9007	Archaea	Euryarchaeota	Methanomicrobia	Methanosarcinales	Methanosarcinaceae	Methanosarcina	mazei
ID_2209	B_glabrata	6116	Archaea	Euryarchaeota	Methanomicrobia	Methanosarcinales	Methanosarcinaceae	Methanosarcina	mazei
ID_2209	E_atroviridis	11082	Archaea	Euryarchaeota	Methanomicrobia	Methanosarcinales	Methanosarcinaceae	Methanosarcina	mazei
ID_2209	P_canaliculata	5689	Archaea	Euryarchaeota	Methanomicrobia	Methanosarcinales	Methanosarcinaceae	Methanosarcina	mazei
ID_2209	H_discus	6697	Archaea	Euryarchaeota	Methanomicrobia	Methanosarcinales	Methanosarcinaceae	Methanosarcina	mazei
ID_2209	A_californica	12219	Archaea	Euryarchaeota	Methanomicrobia	Methanosarcinales	Methanosarcinaceae	Methanosarcina	mazei
ID_2209	S_floridana	8291	Archaea	Euryarchaeota	Methanomicrobia	Methanosarcinales	Methanosarcinaceae	Methanosarcina	mazei
ID_2209	B_brooksi	14428	Archaea	Euryarchaeota	Methanomicrobia	Methanosarcinales	Methanosarcinaceae	Methanosarcina	mazei
ID_39441	D_laeve	4426	Archaea	Euryarchaeota	Methanobacteria	Methanobacteriales	Methanobacteriaceae	Methanobrevibacter	arboriphilus
ID_39441	M_galloprovincialis	5698	Archaea	Euryarchaeota	Methanobacteria	Methanobacteriales	Methanobacteriaceae	Methanobrevibacter	arboriphilus
ID_39441	A_ater	33418	Archaea	Euryarchaeota	Methanobacteria	Methanobacteriales	Methanobacteriaceae	Methanobrevibacter	arboriphilus
ID_39441	P_ocellatus	15596	Archaea	Euryarchaeota	Methanobacteria	Methanobacteriales	Methanobacteriaceae	Methanobrevibacter	arboriphilus
ID_39441	A_marisindica	2725	Archaea	Euryarchaeota	Methanobacteria	Methanobacteriales	Methanobacteriaceae	Methanobrevibacter	arboriphilus
ID_39441	C_gigas	11511	Archaea	Euryarchaeota	Methanobacteria	Methanobacteriales	Methanobacteriaceae	Methanobrevibacter	arboriphilus
ID_39441	A_hessleri	2316	Archaea	Euryarchaeota	Methanobacteria	Methanobacteriales	Methanobacteriaceae	Methanobrevibacter	arboriphilus
ID_39441	B_glabrata	10162	Archaea	Euryarchaeota	Methanobacteria	Methanobacteriales	Methanobacteriaceae	Methanobrevibacter	arboriphilus
ID_39441	E_atroviridis	65601	Archaea	Euryarchaeota	Methanobacteria	Methanobacteriales	Methanobacteriaceae	Methanobrevibacter	arboriphilus
ID_39441	P_canaliculata	6716	Archaea	Euryarchaeota	Methanobacteria	Methanobacteriales	Methanobacteriaceae	Methanobrevibacter	arboriphilus
ID_39441	H_discus	2870	Archaea	Euryarchaeota	Methanobacteria	Methanobacteriales	Methanobacteriaceae	Methanobrevibacter	arboriphilus
ID_39441	A_californica	9560	Archaea	Euryarchaeota	Methanobacteria	Methanobacteriales	Methanobacteriaceae	Methanobrevibacter	arboriphilus
ID_39441	S_floridana	3869	Archaea	Euryarchaeota	Methanobacteria	Methanobacteriales	Methanobacteriaceae	Methanobrevibacter	arboriphilus
ID_39441	B_brooksi	14255	Archaea	Euryarchaeota	Methanobacteria	Methanobacteriales	Methanobacteriaceae	Methanobrevibacter	arboriphilus
ID_282676	D_laeve	6086	Archaea	Crenarchaeota	Thermoprotei	Sulfolobales	Sulfolobaceae	Acidianus	manzaensis
ID_282676	M_galloprovincialis	13296	Archaea	Crenarchaeota	Thermoprotei	Sulfolobales	Sulfolobaceae	Acidianus	manzaensis
ID_282676	A_ater	3205	Archaea	Crenarchaeota	Thermoprotei	Sulfolobales	Sulfolobaceae	Acidianus	manzaensis
ID_282676	P_ocellatus	8269	Archaea	Crenarchaeota	Thermoprotei	Sulfolobales	Sulfolobaceae	Acidianus	manzaensis
ID_282676	A_marisindica	42440	Archaea	Crenarchaeota	Thermoprotei	Sulfolobales	Sulfolobaceae	Acidianus	manzaensis
ID_282676	C_gigas	13620	Archaea	Crenarchaeota	Thermoprotei	Sulfolobales	Sulfolobaceae	Acidianus	manzaensis
ID_282676	A_hessleri	23547	Archaea	Crenarchaeota	Thermoprotei	Sulfolobales	Sulfolobaceae	Acidianus	manzaensis
ID_282676	B_glabrata	3764	Archaea	Crenarchaeota	Thermoprotei	Sulfolobales	Sulfolobaceae	Acidianus	manzaensis
ID_282676	E_atroviridis	10844	Archaea	Crenarchaeota	Thermoprotei	Sulfolobales	Sulfolobaceae	Acidianus	manzaensis
ID_282676	P_canaliculata	7822	Archaea	Crenarchaeota	Thermoprotei	Sulfolobales	Sulfolobaceae	Acidianus	manzaensis
ID_282676	H_discus	5740	Archaea	Crenarchaeota	Thermoprotei	Sulfolobales	Sulfolobaceae	Acidianus	manzaensis
ID_282676	A_californica	6242	Archaea	Crenarchaeota	Thermoprotei	Sulfolobales	Sulfolobaceae	Acidianus	manzaensis
ID_282676	S_floridana	5528	Archaea	Crenarchaeota	Thermoprotei	Sulfolobales	Sulfolobaceae	Acidianus	manzaensis
ID_282676	B_brooksi	13565	Archaea	Crenarchaeota	Thermoprotei	Sulfolobales	Sulfolobaceae	Acidianus	manzaensis
ID_43080	D_laeve	7746	Archaea	Crenarchaeota	Thermoprotei	Sulfolobales	Sulfolobaceae	Sulfolobus	islandicus
ID_43080	M_galloprovincialis	13296	Archaea	Crenarchaeota	Thermoprotei	Sulfolobales	Sulfolobaceae	Sulfolobus	islandicus
ID_43080	A_ater	36165	Archaea	Crenarchaeota	Thermoprotei	Sulfolobales	Sulfolobaceae	Sulfolobus	islandicus
ID_43080	P_ocellatus	13058	Archaea	Crenarchaeota	Thermoprotei	Sulfolobales	Sulfolobaceae	Sulfolobus	islandicus
ID_43080	A_marisindica	3504	Archaea	Crenarchaeota	Thermoprotei	Sulfolobales	Sulfolobaceae	Sulfolobus	islandicus
ID_43080	C_gigas	9116	Archaea	Crenarchaeota	Thermoprotei	Sulfolobales	Sulfolobaceae	Sulfolobus	islandicus
ID_43080	A_hessleri	7720	Archaea	Crenarchaeota	Thermoprotei	Sulfolobales	Sulfolobaceae	Sulfolobus	islandicus
ID_43080	B_glabrata	7057	Archaea	Crenarchaeota	Thermoprotei	Sulfolobales	Sulfolobaceae	Sulfolobus	islandicus
ID_43080	E_atroviridis	12274	Archaea	Crenarchaeota	Thermoprotei	Sulfolobales	Sulfolobaceae	Sulfolobus	islandicus
ID_43080	P_canaliculata	7111	Archaea	Crenarchaeota	Thermoprotei	Sulfolobales	Sulfolobaceae	Sulfolobus	islandicus
ID_43080	H_discus	1913	Archaea	Crenarchaeota	Thermoprotei	Sulfolobales	Sulfolobaceae	Sulfolobus	islandicus
ID_43080	A_californica	8505	Archaea	Crenarchaeota	Thermoprotei	Sulfolobales	Sulfolobaceae	Sulfolobus	islandicus
ID_43080	S_floridana	7186	Archaea	Crenarchaeota	Thermoprotei	Sulfolobales	Sulfolobaceae	Sulfolobus	islandicus
ID_43080	B_brooksi	18394	Archaea	Crenarchaeota	Thermoprotei	Sulfolobales	Sulfolobaceae	Sulfolobus	islandicus
ID_1702097	D_laeve	7193	Archaea	Crenarchaeota	Thermoprotei	Sulfolobales	Sulfolobaceae	Saccharolobus	caldissimus
ID_1702097	M_galloprovincialis	12950	Archaea	Crenarchaeota	Thermoprotei	Sulfolobales	Sulfolobaceae	Saccharolobus	caldissimus
ID_1702097	A_ater	6409	Archaea	Crenarchaeota	Thermoprotei	Sulfolobales	Sulfolobaceae	Saccharolobus	caldissimus
ID_1702097	P_ocellatus	13630	Archaea	Crenarchaeota	Thermoprotei	Sulfolobales	Sulfolobaceae	Saccharolobus	caldissimus
ID_1702097	A_marisindica	20895	Archaea	Crenarchaeota	Thermoprotei	Sulfolobales	Sulfolobaceae	Saccharolobus	caldissimus
ID_1702097	C_gigas	7900	Archaea	Crenarchaeota	Thermoprotei	Sulfolobales	Sulfolobaceae	Saccharolobus	caldissimus
ID_1702097	A_hessleri	9522	Archaea	Crenarchaeota	Thermoprotei	Sulfolobales	Sulfolobaceae	Saccharolobus	caldissimus
ID_1702097	B_glabrata	4516	Archaea	Crenarchaeota	Thermoprotei	Sulfolobales	Sulfolobaceae	Saccharolobus	caldissimus
ID_1702097	E_atroviridis	11976	Archaea	Crenarchaeota	Thermoprotei	Sulfolobales	Sulfolobaceae	Saccharolobus	caldissimus
ID_1702097	P_canaliculata	6242	Archaea	Crenarchaeota	Thermoprotei	Sulfolobales	Sulfolobaceae	Saccharolobus	caldissimus
ID_1702097	H_discus	4783	Archaea	Crenarchaeota	Thermoprotei	Sulfolobales	Sulfolobaceae	Saccharolobus	caldissimus
ID_1702097	A_californica	5582	Archaea	Crenarchaeota	Thermoprotei	Sulfolobales	Sulfolobaceae	Saccharolobus	caldissimus
ID_1702097	S_floridana	8291	Archaea	Crenarchaeota	Thermoprotei	Sulfolobales	Sulfolobaceae	Saccharolobus	caldissimus
ID_1702097	B_brooksi	18336	Archaea	Crenarchaeota	Thermoprotei	Sulfolobales	Sulfolobaceae	Saccharolobus	caldissimus
ID_1826872	D_laeve	5533	Archaea	Thaumarchaeota	Nitrososphaeria	Nitrososphaerales	Nitrososphaeraceae	Candidatus_Nitrosocosmicus	hydrocola
ID_1826872	M_galloprovincialis	6907	Archaea	Thaumarchaeota	Nitrososphaeria	Nitrososphaerales	Nitrososphaeraceae	Candidatus_Nitrosocosmicus	hydrocola
ID_1826872	A_ater	5036	Archaea	Thaumarchaeota	Nitrososphaeria	Nitrososphaerales	Nitrososphaeraceae	Candidatus_Nitrosocosmicus	hydrocola
ID_1826872	P_ocellatus	8974	Archaea	Thaumarchaeota	Nitrososphaeria	Nitrososphaerales	Nitrososphaeraceae	Candidatus_Nitrosocosmicus	hydrocola
ID_1826872	A_marisindica	6489	Archaea	Thaumarchaeota	Nitrososphaeria	Nitrososphaerales	Nitrososphaeraceae	Candidatus_Nitrosocosmicus	hydrocola
ID_1826872	C_gigas	16408	Archaea	Thaumarchaeota	Nitrososphaeria	Nitrososphaerales	Nitrososphaeraceae	Candidatus_Nitrosocosmicus	hydrocola
ID_1826872	A_hessleri	6176	Archaea	Thaumarchaeota	Nitrososphaeria	Nitrososphaerales	Nitrososphaeraceae	Candidatus_Nitrosocosmicus	hydrocola
ID_1826872	B_glabrata	2541	Archaea	Thaumarchaeota	Nitrososphaeria	Nitrososphaerales	Nitrososphaeraceae	Candidatus_Nitrosocosmicus	hydrocola
ID_1826872	E_atroviridis	7865	Archaea	Thaumarchaeota	Nitrososphaeria	Nitrososphaerales	Nitrososphaeraceae	Candidatus_Nitrosocosmicus	hydrocola
ID_1826872	P_canaliculata	8612	Archaea	Thaumarchaeota	Nitrososphaeria	Nitrososphaerales	Nitrososphaeraceae	Candidatus_Nitrosocosmicus	hydrocola
ID_1826872	H_discus	2870	Archaea	Thaumarchaeota	Nitrososphaeria	Nitrososphaerales	Nitrososphaeraceae	Candidatus_Nitrosocosmicus	hydrocola
ID_1826872	A_californica	9372	Archaea	Thaumarchaeota	Nitrososphaeria	Nitrososphaerales	Nitrososphaeraceae	Candidatus_Nitrosocosmicus	hydrocola
ID_1826872	S_floridana	6633	Archaea	Thaumarchaeota	Nitrososphaeria	Nitrososphaerales	Nitrososphaeraceae	Candidatus_Nitrosocosmicus	hydrocola
ID_1826872	B_brooksi	7932	Archaea	Thaumarchaeota	Nitrososphaeria	Nitrososphaerales	Nitrososphaeraceae	Candidatus_Nitrosocosmicus	hydrocola
ID_230361	D_laeve	4980	Archaea	Euryarchaeota	Methanobacteria	Methanobacteriales	Methanobacteriaceae	Methanobrevibacter	millerae
ID_230361	M_galloprovincialis	8116	Archaea	Euryarchaeota	Methanobacteria	Methanobacteriales	Methanobacteriaceae	Methanobrevibacter	millerae
ID_230361	A_ater	7325	Archaea	Euryarchaeota	Methanobacteria	Methanobacteriales	Methanobacteriaceae	Methanobrevibacter	millerae
ID_230361	P_ocellatus	14436	Archaea	Euryarchaeota	Methanobacteria	Methanobacteriales	Methanobacteriaceae	Methanobrevibacter	millerae
ID_230361	A_marisindica	9474	Archaea	Euryarchaeota	Methanobacteria	Methanobacteriales	Methanobacteriaceae	Methanobrevibacter	millerae
ID_230361	C_gigas	8758	Archaea	Euryarchaeota	Methanobacteria	Methanobacteriales	Methanobacteriaceae	Methanobrevibacter	millerae
ID_230361	A_hessleri	4118	Archaea	Euryarchaeota	Methanobacteria	Methanobacteriales	Methanobacteriaceae	Methanobrevibacter	millerae
ID_230361	B_glabrata	7998	Archaea	Euryarchaeota	Methanobacteria	Methanobacteriales	Methanobacteriaceae	Methanobrevibacter	millerae
ID_230361	E_atroviridis	7686	Archaea	Euryarchaeota	Methanobacteria	Methanobacteriales	Methanobacteriaceae	Methanobrevibacter	millerae
ID_230361	P_canaliculata	6795	Archaea	Euryarchaeota	Methanobacteria	Methanobacteriales	Methanobacteriaceae	Methanobrevibacter	millerae
ID_230361	H_discus	2870	Archaea	Euryarchaeota	Methanobacteria	Methanobacteriales	Methanobacteriaceae	Methanobrevibacter	millerae
ID_230361	A_californica	8316	Archaea	Euryarchaeota	Methanobacteria	Methanobacteriales	Methanobacteriaceae	Methanobrevibacter	millerae
ID_230361	S_floridana	6080	Archaea	Euryarchaeota	Methanobacteria	Methanobacteriales	Methanobacteriaceae	Methanobrevibacter	millerae
ID_230361	B_brooksi	13623	Archaea	Euryarchaeota	Methanobacteria	Methanobacteriales	Methanobacteriaceae	Methanobrevibacter	millerae
ID_2207	D_laeve	5533	Archaea	Euryarchaeota	Methanomicrobia	Methanosarcinales	Methanosarcinaceae	Methanosarcina
ID_2207	M_galloprovincialis	7598	Archaea	Euryarchaeota	Methanomicrobia	Methanosarcinales	Methanosarcinaceae	Methanosarcina
ID_2207	A_ater	1373	Archaea	Euryarchaeota	Methanomicrobia	Methanosarcinales	Methanosarcinaceae	Methanosarcina
ID_2207	P_ocellatus	13747	Archaea	Euryarchaeota	Methanomicrobia	Methanosarcinales	Methanosarcinaceae	Methanosarcina
ID_2207	A_marisindica	6230	Archaea	Euryarchaeota	Methanomicrobia	Methanosarcinales	Methanosarcinaceae	Methanosarcina
ID_2207	C_gigas	9545	Archaea	Euryarchaeota	Methanomicrobia	Methanosarcinales	Methanosarcinaceae	Methanosarcina
ID_2207	A_hessleri	7978	Archaea	Euryarchaeota	Methanomicrobia	Methanosarcinales	Methanosarcinaceae	Methanosarcina
ID_2207	B_glabrata	12514	Archaea	Euryarchaeota	Methanomicrobia	Methanosarcinales	Methanosarcinaceae	Methanosarcina
ID_2207	E_atroviridis	9533	Archaea	Euryarchaeota	Methanomicrobia	Methanosarcinales	Methanosarcinaceae	Methanosarcina
ID_2207	P_canaliculata	7743	Archaea	Euryarchaeota	Methanomicrobia	Methanosarcinales	Methanosarcinaceae	Methanosarcina
ID_2207	H_discus	4783	Archaea	Euryarchaeota	Methanomicrobia	Methanosarcinales	Methanosarcinaceae	Methanosarcina
ID_2207	A_californica	5770	Archaea	Euryarchaeota	Methanomicrobia	Methanosarcinales	Methanosarcinaceae	Methanosarcina
ID_2207	S_floridana	4422	Archaea	Euryarchaeota	Methanomicrobia	Methanosarcinales	Methanosarcinaceae	Methanosarcina
ID_2207	B_brooksi	12301	Archaea	Euryarchaeota	Methanomicrobia	Methanosarcinales	Methanosarcinaceae	Methanosarcina
ID_1353260	D_laeve	7746	Archaea	Thaumarchaeota	Nitrososphaeria	Nitrososphaerales	Nitrososphaeraceae	Candidatus_Nitrosocosmicus	oleophilus
ID_1353260	M_galloprovincialis	7943	Archaea	Thaumarchaeota	Nitrososphaeria	Nitrososphaerales	Nitrososphaeraceae	Candidatus_Nitrosocosmicus	oleophilus
ID_1353260	A_ater	4120	Archaea	Thaumarchaeota	Nitrososphaeria	Nitrososphaerales	Nitrososphaeraceae	Candidatus_Nitrosocosmicus	oleophilus
ID_1353260	P_ocellatus	9916	Archaea	Thaumarchaeota	Nitrososphaeria	Nitrososphaerales	Nitrososphaeraceae	Candidatus_Nitrosocosmicus	oleophilus
ID_1353260	A_marisindica	2336	Archaea	Thaumarchaeota	Nitrososphaeria	Nitrososphaerales	Nitrososphaeraceae	Candidatus_Nitrosocosmicus	oleophilus
ID_1353260	C_gigas	10260	Archaea	Thaumarchaeota	Nitrososphaeria	Nitrososphaerales	Nitrososphaeraceae	Candidatus_Nitrosocosmicus	oleophilus
ID_1353260	A_hessleri	3989	Archaea	Thaumarchaeota	Nitrososphaeria	Nitrososphaerales	Nitrososphaeraceae	Candidatus_Nitrosocosmicus	oleophilus
ID_1353260	B_glabrata	6398	Archaea	Thaumarchaeota	Nitrososphaeria	Nitrososphaerales	Nitrososphaeraceae	Candidatus_Nitrosocosmicus	oleophilus
ID_1353260	E_atroviridis	16028	Archaea	Thaumarchaeota	Nitrososphaeria	Nitrososphaerales	Nitrososphaeraceae	Candidatus_Nitrosocosmicus	oleophilus
ID_1353260	P_canaliculata	9402	Archaea	Thaumarchaeota	Nitrososphaeria	Nitrososphaerales	Nitrososphaeraceae	Candidatus_Nitrosocosmicus	oleophilus
ID_1353260	H_discus	1913	Archaea	Thaumarchaeota	Nitrososphaeria	Nitrososphaerales	Nitrososphaeraceae	Candidatus_Nitrosocosmicus	oleophilus
ID_1353260	A_californica	8259	Archaea	Thaumarchaeota	Nitrososphaeria	Nitrososphaerales	Nitrososphaeraceae	Candidatus_Nitrosocosmicus	oleophilus
ID_1353260	S_floridana	8291	Archaea	Thaumarchaeota	Nitrososphaeria	Nitrososphaerales	Nitrososphaeraceae	Candidatus_Nitrosocosmicus	oleophilus
ID_1353260	B_brooksi	10347	Archaea	Thaumarchaeota	Nitrososphaeria	Nitrososphaerales	Nitrososphaeraceae	Candidatus_Nitrosocosmicus	oleophilus
ID_2173	D_laeve	3873	Archaea	Euryarchaeota	Methanobacteria	Methanobacteriales	Methanobacteriaceae	Methanobrevibacter	smithii
ID_2173	M_galloprovincialis	7598	Archaea	Euryarchaeota	Methanobacteria	Methanobacteriales	Methanobacteriaceae	Methanobrevibacter	smithii
ID_2173	A_ater	7782	Archaea	Euryarchaeota	Methanobacteria	Methanobacteriales	Methanobacteriaceae	Methanobrevibacter	smithii
ID_2173	P_ocellatus	5916	Archaea	Euryarchaeota	Methanobacteria	Methanobacteriales	Methanobacteriaceae	Methanobrevibacter	smithii
ID_2173	A_marisindica	6100	Archaea	Euryarchaeota	Methanobacteria	Methanobacteriales	Methanobacteriaceae	Methanobrevibacter	smithii
ID_2173	C_gigas	25274	Archaea	Euryarchaeota	Methanobacteria	Methanobacteriales	Methanobacteriaceae	Methanobrevibacter	smithii
ID_2173	A_hessleri	4375	Archaea	Euryarchaeota	Methanobacteria	Methanobacteriales	Methanobacteriaceae	Methanobrevibacter	smithii
ID_2173	B_glabrata	2164	Archaea	Euryarchaeota	Methanobacteria	Methanobacteriales	Methanobacteriaceae	Methanobrevibacter	smithii
ID_2173	E_atroviridis	8461	Archaea	Euryarchaeota	Methanobacteria	Methanobacteriales	Methanobacteriaceae	Methanobrevibacter	smithii
ID_2173	P_canaliculata	5057	Archaea	Euryarchaeota	Methanobacteria	Methanobacteriales	Methanobacteriaceae	Methanobrevibacter	smithii
ID_2173	H_discus	0	Archaea	Euryarchaeota	Methanobacteria	Methanobacteriales	Methanobacteriaceae	Methanobrevibacter	smithii
ID_2173	A_californica	5054	Archaea	Euryarchaeota	Methanobacteria	Methanobacteriales	Methanobacteriaceae	Methanobrevibacter	smithii
ID_2173	S_floridana	3869	Archaea	Euryarchaeota	Methanobacteria	Methanobacteriales	Methanobacteriaceae	Methanobrevibacter	smithii
ID_2173	B_brooksi	6783	Archaea	Euryarchaeota	Methanobacteria	Methanobacteriales	Methanobacteriaceae	Methanobrevibacter	smithii
ID_868131	D_laeve	3873	Archaea	Euryarchaeota	Methanobacteria	Methanobacteriales	Methanobacteriaceae	Methanobacterium	paludis
ID_868131	M_galloprovincialis	4662	Archaea	Euryarchaeota	Methanobacteria	Methanobacteriales	Methanobacteriaceae	Methanobacterium	paludis
ID_868131	A_ater	21974	Archaea	Euryarchaeota	Methanobacteria	Methanobacteriales	Methanobacteriaceae	Methanobacterium	paludis
ID_868131	P_ocellatus	7109	Archaea	Euryarchaeota	Methanobacteria	Methanobacteriales	Methanobacteriaceae	Methanobacterium	paludis
ID_868131	A_marisindica	4153	Archaea	Euryarchaeota	Methanobacteria	Methanobacteriales	Methanobacteriaceae	Methanobacterium	paludis
ID_868131	C_gigas	7328	Archaea	Euryarchaeota	Methanobacteria	Methanobacteriales	Methanobacteriaceae	Methanobacterium	paludis
ID_868131	A_hessleri	3603	Archaea	Euryarchaeota	Methanobacteria	Methanobacteriales	Methanobacteriaceae	Methanobacterium	paludis
ID_868131	B_glabrata	2070	Archaea	Euryarchaeota	Methanobacteria	Methanobacteriales	Methanobacteriaceae	Methanobacterium	paludis
ID_868131	E_atroviridis	4767	Archaea	Euryarchaeota	Methanobacteria	Methanobacteriales	Methanobacteriaceae	Methanobacterium	paludis
ID_868131	P_canaliculata	3476	Archaea	Euryarchaeota	Methanobacteria	Methanobacteriales	Methanobacteriaceae	Methanobacterium	paludis
ID_868131	H_discus	3827	Archaea	Euryarchaeota	Methanobacteria	Methanobacteriales	Methanobacteriaceae	Methanobacterium	paludis
ID_868131	A_californica	23	Archaea	Euryarchaeota	Methanobacteria	Methanobacteriales	Methanobacteriaceae	Methanobacterium	paludis
ID_868131	S_floridana	3869	Archaea	Euryarchaeota	Methanobacteria	Methanobacteriales	Methanobacteriaceae	Methanobacterium	paludis
ID_868131	B_brooksi	3334	Archaea	Euryarchaeota	Methanobacteria	Methanobacteriales	Methanobacteriaceae	Methanobacterium	paludis
ID_200415	D_laeve	4426	Archaea	Crenarchaeota	Thermoprotei	Acidilobales	Caldisphaeraceae	Caldisphaera	lagunensis
ID_200415	M_galloprovincialis	7425	Archaea	Crenarchaeota	Thermoprotei	Acidilobales	Caldisphaeraceae	Caldisphaera	lagunensis
ID_200415	A_ater	1831	Archaea	Crenarchaeota	Thermoprotei	Acidilobales	Caldisphaeraceae	Caldisphaera	lagunensis
ID_200415	P_ocellatus	4571	Archaea	Crenarchaeota	Thermoprotei	Acidilobales	Caldisphaeraceae	Caldisphaera	lagunensis
ID_200415	A_marisindica	2077	Archaea	Crenarchaeota	Thermoprotei	Acidilobales	Caldisphaeraceae	Caldisphaera	lagunensis
ID_200415	C_gigas	15086	Archaea	Crenarchaeota	Thermoprotei	Acidilobales	Caldisphaeraceae	Caldisphaera	lagunensis
ID_200415	A_hessleri	2573	Archaea	Crenarchaeota	Thermoprotei	Acidilobales	Caldisphaeraceae	Caldisphaera	lagunensis
ID_200415	B_glabrata	3764	Archaea	Crenarchaeota	Thermoprotei	Acidilobales	Caldisphaeraceae	Caldisphaera	lagunensis
ID_200415	E_atroviridis	5362	Archaea	Crenarchaeota	Thermoprotei	Acidilobales	Caldisphaeraceae	Caldisphaera	lagunensis
ID_200415	P_canaliculata	6242	Archaea	Crenarchaeota	Thermoprotei	Acidilobales	Caldisphaeraceae	Caldisphaera	lagunensis
ID_200415	H_discus	148282	Archaea	Crenarchaeota	Thermoprotei	Acidilobales	Caldisphaeraceae	Caldisphaera	lagunensis
ID_200415	A_californica	6261	Archaea	Crenarchaeota	Thermoprotei	Acidilobales	Caldisphaeraceae	Caldisphaera	lagunensis
ID_200415	S_floridana	2211	Archaea	Crenarchaeota	Thermoprotei	Acidilobales	Caldisphaeraceae	Caldisphaera	lagunensis
ID_200415	B_brooksi	19658	Archaea	Crenarchaeota	Thermoprotei	Acidilobales	Caldisphaeraceae	Caldisphaera	lagunensis
ID_41673	D_laeve	9959	Archaea	Crenarchaeota	Thermoprotei	Sulfolobales	Sulfolobaceae	Acidianus	brierleyi
ID_41673	M_galloprovincialis	13123	Archaea	Crenarchaeota	Thermoprotei	Sulfolobales	Sulfolobaceae	Acidianus	brierleyi
ID_41673	A_ater	4120	Archaea	Crenarchaeota	Thermoprotei	Sulfolobales	Sulfolobaceae	Acidianus	brierleyi
ID_41673	P_ocellatus	8235	Archaea	Crenarchaeota	Thermoprotei	Sulfolobales	Sulfolobaceae	Acidianus	brierleyi
ID_41673	A_marisindica	9474	Archaea	Crenarchaeota	Thermoprotei	Sulfolobales	Sulfolobaceae	Acidianus	brierleyi
ID_41673	C_gigas	10581	Archaea	Crenarchaeota	Thermoprotei	Sulfolobales	Sulfolobaceae	Acidianus	brierleyi
ID_41673	A_hessleri	3732	Archaea	Crenarchaeota	Thermoprotei	Sulfolobales	Sulfolobaceae	Acidianus	brierleyi
ID_41673	B_glabrata	7622	Archaea	Crenarchaeota	Thermoprotei	Sulfolobales	Sulfolobaceae	Acidianus	brierleyi
ID_41673	E_atroviridis	13168	Archaea	Crenarchaeota	Thermoprotei	Sulfolobales	Sulfolobaceae	Acidianus	brierleyi
ID_41673	P_canaliculata	7032	Archaea	Crenarchaeota	Thermoprotei	Sulfolobales	Sulfolobaceae	Acidianus	brierleyi
ID_41673	H_discus	3827	Archaea	Crenarchaeota	Thermoprotei	Sulfolobales	Sulfolobaceae	Acidianus	brierleyi
ID_41673	A_californica	6657	Archaea	Crenarchaeota	Thermoprotei	Sulfolobales	Sulfolobaceae	Acidianus	brierleyi
ID_41673	S_floridana	4422	Archaea	Crenarchaeota	Thermoprotei	Sulfolobales	Sulfolobaceae	Acidianus	brierleyi
ID_41673	B_brooksi	9427	Archaea	Crenarchaeota	Thermoprotei	Sulfolobales	Sulfolobaceae	Acidianus	brierleyi
ID_42879	D_laeve	8299	Archaea	Euryarchaeota	Methanococci	Methanococcales	Methanococcaceae	Methanococcus	aeolicus
ID_42879	M_galloprovincialis	9152	Archaea	Euryarchaeota	Methanococci	Methanococcales	Methanococcaceae	Methanococcus	aeolicus
ID_42879	A_ater	2289	Archaea	Euryarchaeota	Methanococci	Methanococcales	Methanococcaceae	Methanococcus	aeolicus
ID_42879	P_ocellatus	8521	Archaea	Euryarchaeota	Methanococci	Methanococcales	Methanococcaceae	Methanococcus	aeolicus
ID_42879	A_marisindica	2596	Archaea	Euryarchaeota	Methanococci	Methanococcales	Methanococcaceae	Methanococcus	aeolicus
ID_42879	C_gigas	9938	Archaea	Euryarchaeota	Methanococci	Methanococcales	Methanococcaceae	Methanococcus	aeolicus
ID_42879	A_hessleri	3989	Archaea	Euryarchaeota	Methanococci	Methanococcales	Methanococcaceae	Methanococcus	aeolicus
ID_42879	B_glabrata	20418	Archaea	Euryarchaeota	Methanococci	Methanococcales	Methanococcaceae	Methanococcus	aeolicus
ID_42879	E_atroviridis	6733	Archaea	Euryarchaeota	Methanococci	Methanococcales	Methanococcaceae	Methanococcus	aeolicus
ID_42879	P_canaliculata	3239	Archaea	Euryarchaeota	Methanococci	Methanococcales	Methanococcaceae	Methanococcus	aeolicus
ID_42879	H_discus	957	Archaea	Euryarchaeota	Methanococci	Methanococcales	Methanococcaceae	Methanococcus	aeolicus
ID_42879	A_californica	6638	Archaea	Euryarchaeota	Methanococci	Methanococcales	Methanococcaceae	Methanococcus	aeolicus
ID_42879	S_floridana	5528	Archaea	Euryarchaeota	Methanococci	Methanococcales	Methanococcaceae	Methanococcus	aeolicus
ID_42879	B_brooksi	9369	Archaea	Euryarchaeota	Methanococci	Methanococcales	Methanococcaceae	Methanococcus	aeolicus
ID_2317	D_laeve	4980	Archaea	Euryarchaeota	Methanobacteria	Methanobacteriales	Methanobacteriaceae	Methanosphaera	stadtmanae
ID_2317	M_galloprovincialis	10706	Archaea	Euryarchaeota	Methanobacteria	Methanobacteriales	Methanobacteriaceae	Methanosphaera	stadtmanae
ID_2317	A_ater	6867	Archaea	Euryarchaeota	Methanobacteria	Methanobacteriales	Methanobacteriaceae	Methanosphaera	stadtmanae
ID_2317	P_ocellatus	5865	Archaea	Euryarchaeota	Methanobacteria	Methanobacteriales	Methanobacteriaceae	Methanosphaera	stadtmanae
ID_2317	A_marisindica	2336	Archaea	Euryarchaeota	Methanobacteria	Methanobacteriales	Methanobacteriaceae	Methanosphaera	stadtmanae
ID_2317	C_gigas	10832	Archaea	Euryarchaeota	Methanobacteria	Methanobacteriales	Methanobacteriaceae	Methanosphaera	stadtmanae
ID_2317	A_hessleri	3989	Archaea	Euryarchaeota	Methanobacteria	Methanobacteriales	Methanobacteriaceae	Methanosphaera	stadtmanae
ID_2317	B_glabrata	8468	Archaea	Euryarchaeota	Methanobacteria	Methanobacteriales	Methanobacteriaceae	Methanosphaera	stadtmanae
ID_2317	E_atroviridis	8461	Archaea	Euryarchaeota	Methanobacteria	Methanobacteriales	Methanobacteriaceae	Methanosphaera	stadtmanae
ID_2317	P_canaliculata	6637	Archaea	Euryarchaeota	Methanobacteria	Methanobacteriales	Methanobacteriaceae	Methanosphaera	stadtmanae
ID_2317	H_discus	4783	Archaea	Euryarchaeota	Methanobacteria	Methanobacteriales	Methanobacteriaceae	Methanosphaera	stadtmanae
ID_2317	A_californica	7788	Archaea	Euryarchaeota	Methanobacteria	Methanobacteriales	Methanobacteriaceae	Methanosphaera	stadtmanae
ID_2317	S_floridana	4975	Archaea	Euryarchaeota	Methanobacteria	Methanobacteriales	Methanobacteriaceae	Methanosphaera	stadtmanae
ID_2317	B_brooksi	10347	Archaea	Euryarchaeota	Methanobacteria	Methanobacteriales	Methanobacteriaceae	Methanosphaera	stadtmanae
ID_2546128	D_laeve	4980	Archaea	Euryarchaeota	Methanococci	Methanococcales	Methanocaldococcaceae	Methanocaldococcus	sp._SG7
ID_2546128	M_galloprovincialis	9842	Archaea	Euryarchaeota	Methanococci	Methanococcales	Methanocaldococcaceae	Methanocaldococcus	sp._SG7
ID_2546128	A_ater	3662	Archaea	Euryarchaeota	Methanococci	Methanococcales	Methanocaldococcaceae	Methanocaldococcus	sp._SG7
ID_2546128	P_ocellatus	6000	Archaea	Euryarchaeota	Methanococci	Methanococcales	Methanocaldococcaceae	Methanocaldococcus	sp._SG7
ID_2546128	A_marisindica	46593	Archaea	Euryarchaeota	Methanococci	Methanococcales	Methanocaldococcaceae	Methanocaldococcus	sp._SG7
ID_2546128	C_gigas	9008	Archaea	Euryarchaeota	Methanococci	Methanococcales	Methanocaldococcaceae	Methanocaldococcus	sp._SG7
ID_2546128	A_hessleri	1158	Archaea	Euryarchaeota	Methanococci	Methanococcales	Methanocaldococcaceae	Methanocaldococcus	sp._SG7
ID_2546128	B_glabrata	3481	Archaea	Euryarchaeota	Methanococci	Methanococcales	Methanocaldococcaceae	Methanocaldococcus	sp._SG7
ID_2546128	E_atroviridis	9295	Archaea	Euryarchaeota	Methanococci	Methanococcales	Methanocaldococcaceae	Methanocaldococcus	sp._SG7
ID_2546128	P_canaliculata	4109	Archaea	Euryarchaeota	Methanococci	Methanococcales	Methanocaldococcaceae	Methanocaldococcus	sp._SG7
ID_2546128	H_discus	0	Archaea	Euryarchaeota	Methanococci	Methanococcales	Methanocaldococcaceae	Methanocaldococcus	sp._SG7
ID_2546128	A_californica	3677	Archaea	Euryarchaeota	Methanococci	Methanococcales	Methanocaldococcaceae	Methanocaldococcus	sp._SG7
ID_2546128	S_floridana	6633	Archaea	Euryarchaeota	Methanococci	Methanococcales	Methanocaldococcaceae	Methanocaldococcus	sp._SG7
ID_2546128	B_brooksi	9829	Archaea	Euryarchaeota	Methanococci	Methanococcales	Methanocaldococcaceae	Methanocaldococcus	sp._SG7
ID_1582439	D_laeve	553	Archaea	Thaumarchaeota	Nitrosopumilales	Nitrosopumilaceae	Nitrosopumilus	piranensis
ID_1582439	M_galloprovincialis	4489	Archaea	Thaumarchaeota	Nitrosopumilales	Nitrosopumilaceae	Nitrosopumilus	piranensis
ID_1582439	A_ater	2289	Archaea	Thaumarchaeota	Nitrosopumilales	Nitrosopumilaceae	Nitrosopumilus	piranensis
ID_1582439	P_ocellatus	5916	Archaea	Thaumarchaeota	Nitrosopumilales	Nitrosopumilaceae	Nitrosopumilus	piranensis
ID_1582439	A_marisindica	12979	Archaea	Thaumarchaeota	Nitrosopumilales	Nitrosopumilaceae	Nitrosopumilus	piranensis
ID_1582439	C_gigas	4075	Archaea	Thaumarchaeota	Nitrosopumilales	Nitrosopumilaceae	Nitrosopumilus	piranensis
ID_1582439	A_hessleri	2059	Archaea	Thaumarchaeota	Nitrosopumilales	Nitrosopumilaceae	Nitrosopumilus	piranensis
ID_1582439	B_glabrata	1411	Archaea	Thaumarchaeota	Nitrosopumilales	Nitrosopumilaceae	Nitrosopumilus	piranensis
ID_1582439	E_atroviridis	4230	Archaea	Thaumarchaeota	Nitrosopumilales	Nitrosopumilaceae	Nitrosopumilus	piranensis
ID_1582439	P_canaliculata	3951	Archaea	Thaumarchaeota	Nitrosopumilales	Nitrosopumilaceae	Nitrosopumilus	piranensis
ID_1582439	H_discus	2870	Archaea	Thaumarchaeota	Nitrosopumilales	Nitrosopumilaceae	Nitrosopumilus	piranensis
ID_1582439	A_californica	20	Archaea	Thaumarchaeota	Nitrosopumilales	Nitrosopumilaceae	Nitrosopumilus	piranensis
ID_1582439	S_floridana	2211	Archaea	Thaumarchaeota	Nitrosopumilales	Nitrosopumilaceae	Nitrosopumilus	piranensis
ID_1582439	B_brooksi	5863	Archaea	Thaumarchaeota	Nitrosopumilales	Nitrosopumilaceae	Nitrosopumilus	piranensis
ID_1609968	D_laeve	2766	Archaea	Euryarchaeota	Methanobacteria	Methanobacteriales	Methanobacteriaceae	Methanobrevibacter	sp._YE315
ID_1609968	M_galloprovincialis	6216	Archaea	Euryarchaeota	Methanobacteria	Methanobacteriales	Methanobacteriaceae	Methanobrevibacter	sp._YE315
ID_1609968	A_ater	1373	Archaea	Euryarchaeota	Methanobacteria	Methanobacteriales	Methanobacteriaceae	Methanobrevibacter	sp._YE315
ID_1609968	P_ocellatus	5529	Archaea	Euryarchaeota	Methanobacteria	Methanobacteriales	Methanobacteriaceae	Methanobrevibacter	sp._YE315
ID_1609968	A_marisindica	2336	Archaea	Euryarchaeota	Methanobacteria	Methanobacteriales	Methanobacteriaceae	Methanobrevibacter	sp._YE315
ID_1609968	C_gigas	9759	Archaea	Euryarchaeota	Methanobacteria	Methanobacteriales	Methanobacteriaceae	Methanobrevibacter	sp._YE315
ID_1609968	A_hessleri	3732	Archaea	Euryarchaeota	Methanobacteria	Methanobacteriales	Methanobacteriaceae	Methanobrevibacter	sp._YE315
ID_1609968	B_glabrata	3858	Archaea	Euryarchaeota	Methanobacteria	Methanobacteriales	Methanobacteriaceae	Methanobrevibacter	sp._YE315
ID_1609968	E_atroviridis	8044	Archaea	Euryarchaeota	Methanobacteria	Methanobacteriales	Methanobacteriaceae	Methanobrevibacter	sp._YE315
ID_1609968	P_canaliculata	5452	Archaea	Euryarchaeota	Methanobacteria	Methanobacteriales	Methanobacteriaceae	Methanobrevibacter	sp._YE315
ID_1609968	H_discus	10523	Archaea	Euryarchaeota	Methanobacteria	Methanobacteriales	Methanobacteriaceae	Methanobrevibacter	sp._YE315
ID_1609968	A_californica	9787	Archaea	Euryarchaeota	Methanobacteria	Methanobacteriales	Methanobacteriaceae	Methanobrevibacter	sp._YE315
ID_1609968	S_floridana	3869	Archaea	Euryarchaeota	Methanobacteria	Methanobacteriales	Methanobacteriaceae	Methanobrevibacter	sp._YE315
ID_1609968	B_brooksi	14485	Archaea	Euryarchaeota	Methanobacteria	Methanobacteriales	Methanobacteriaceae	Methanobrevibacter	sp._YE315
ID_294671	D_laeve	4980	Archaea	Euryarchaeota	Methanobacteria	Methanobacteriales	Methanobacteriaceae	Methanobrevibacter	olleyae
ID_294671	M_galloprovincialis	8979	Archaea	Euryarchaeota	Methanobacteria	Methanobacteriales	Methanobacteriaceae	Methanobrevibacter	olleyae
ID_294671	A_ater	9614	Archaea	Euryarchaeota	Methanobacteria	Methanobacteriales	Methanobacteriaceae	Methanobrevibacter	olleyae
ID_294671	P_ocellatus	7428	Archaea	Euryarchaeota	Methanobacteria	Methanobacteriales	Methanobacteriaceae	Methanobrevibacter	olleyae
ID_294671	A_marisindica	3115	Archaea	Euryarchaeota	Methanobacteria	Methanobacteriales	Methanobacteriaceae	Methanobrevibacter	olleyae
ID_294671	C_gigas	9187	Archaea	Euryarchaeota	Methanobacteria	Methanobacteriales	Methanobacteriaceae	Methanobrevibacter	olleyae
ID_294671	A_hessleri	2059	Archaea	Euryarchaeota	Methanobacteria	Methanobacteriales	Methanobacteriaceae	Methanobrevibacter	olleyae
ID_294671	B_glabrata	10727	Archaea	Euryarchaeota	Methanobacteria	Methanobacteriales	Methanobacteriaceae	Methanobrevibacter	olleyae
ID_294671	E_atroviridis	6792	Archaea	Euryarchaeota	Methanobacteria	Methanobacteriales	Methanobacteriaceae	Methanobrevibacter	olleyae
ID_294671	P_canaliculata	3081	Archaea	Euryarchaeota	Methanobacteria	Methanobacteriales	Methanobacteriaceae	Methanobrevibacter	olleyae
ID_294671	H_discus	0	Archaea	Euryarchaeota	Methanobacteria	Methanobacteriales	Methanobacteriaceae	Methanobrevibacter	olleyae
ID_294671	A_californica	6261	Archaea	Euryarchaeota	Methanobacteria	Methanobacteriales	Methanobacteriaceae	Methanobrevibacter	olleyae
ID_294671	S_floridana	5528	Archaea	Euryarchaeota	Methanobacteria	Methanobacteriales	Methanobacteriaceae	Methanobrevibacter	olleyae
ID_294671	B_brooksi	17187	Archaea	Euryarchaeota	Methanobacteria	Methanobacteriales	Methanobacteriaceae	Methanobrevibacter	olleyae
ID_1789762	D_laeve	7193	Archaea	Euryarchaeota	Methanobacteria	Methanobacteriales	Methanobacteriaceae	Methanosphaera	sp._BMS
ID_1789762	M_galloprovincialis	5525	Archaea	Euryarchaeota	Methanobacteria	Methanobacteriales	Methanobacteriaceae	Methanosphaera	sp._BMS
ID_1789762	A_ater	12818	Archaea	Euryarchaeota	Methanobacteria	Methanobacteriales	Methanobacteriaceae	Methanosphaera	sp._BMS
ID_1789762	P_ocellatus	10016	Archaea	Euryarchaeota	Methanobacteria	Methanobacteriales	Methanobacteriaceae	Methanosphaera	sp._BMS
ID_1789762	A_marisindica	4802	Archaea	Euryarchaeota	Methanobacteria	Methanobacteriales	Methanobacteriaceae	Methanosphaera	sp._BMS
ID_1789762	C_gigas	10224	Archaea	Euryarchaeota	Methanobacteria	Methanobacteriales	Methanobacteriaceae	Methanosphaera	sp._BMS
ID_1789762	A_hessleri	4890	Archaea	Euryarchaeota	Methanobacteria	Methanobacteriales	Methanobacteriaceae	Methanosphaera	sp._BMS
ID_1789762	B_glabrata	3011	Archaea	Euryarchaeota	Methanobacteria	Methanobacteriales	Methanobacteriaceae	Methanosphaera	sp._BMS
ID_1789762	E_atroviridis	6495	Archaea	Euryarchaeota	Methanobacteria	Methanobacteriales	Methanobacteriaceae	Methanosphaera	sp._BMS
ID_1789762	P_canaliculata	6479	Archaea	Euryarchaeota	Methanobacteria	Methanobacteriales	Methanobacteriaceae	Methanosphaera	sp._BMS
ID_1789762	H_discus	8610	Archaea	Euryarchaeota	Methanobacteria	Methanobacteriales	Methanobacteriaceae	Methanosphaera	sp._BMS
ID_1789762	A_californica	4601	Archaea	Euryarchaeota	Methanobacteria	Methanobacteriales	Methanobacteriaceae	Methanosphaera	sp._BMS
ID_1789762	S_floridana	7186	Archaea	Euryarchaeota	Methanobacteria	Methanobacteriales	Methanobacteriaceae	Methanosphaera	sp._BMS
ID_1789762	B_brooksi	11784	Archaea	Euryarchaeota	Methanobacteria	Methanobacteriales	Methanobacteriaceae	Methanosphaera	sp._BMS
ID_2287	D_laeve	5533	Archaea	Crenarchaeota	Thermoprotei	Sulfolobales	Sulfolobaceae	Saccharolobus	solfataricus
ID_2287	M_galloprovincialis	9670	Archaea	Crenarchaeota	Thermoprotei	Sulfolobales	Sulfolobaceae	Saccharolobus	solfataricus
ID_2287	A_ater	4578	Archaea	Crenarchaeota	Thermoprotei	Sulfolobales	Sulfolobaceae	Saccharolobus	solfataricus
ID_2287	P_ocellatus	5529	Archaea	Crenarchaeota	Thermoprotei	Sulfolobales	Sulfolobaceae	Saccharolobus	solfataricus
ID_2287	A_marisindica	5840	Archaea	Crenarchaeota	Thermoprotei	Sulfolobales	Sulfolobaceae	Saccharolobus	solfataricus
ID_2287	C_gigas	5219	Archaea	Crenarchaeota	Thermoprotei	Sulfolobales	Sulfolobaceae	Saccharolobus	solfataricus
ID_2287	A_hessleri	2059	Archaea	Crenarchaeota	Thermoprotei	Sulfolobales	Sulfolobaceae	Saccharolobus	solfataricus
ID_2287	B_glabrata	1976	Archaea	Crenarchaeota	Thermoprotei	Sulfolobales	Sulfolobaceae	Saccharolobus	solfataricus
ID_2287	E_atroviridis	5482	Archaea	Crenarchaeota	Thermoprotei	Sulfolobales	Sulfolobaceae	Saccharolobus	solfataricus
ID_2287	P_canaliculata	4504	Archaea	Crenarchaeota	Thermoprotei	Sulfolobales	Sulfolobaceae	Saccharolobus	solfataricus
ID_2287	H_discus	0	Archaea	Crenarchaeota	Thermoprotei	Sulfolobales	Sulfolobaceae	Saccharolobus	solfataricus
ID_2287	A_californica	3168	Archaea	Crenarchaeota	Thermoprotei	Sulfolobales	Sulfolobaceae	Saccharolobus	solfataricus
ID_2287	S_floridana	6633	Archaea	Crenarchaeota	Thermoprotei	Sulfolobales	Sulfolobaceae	Saccharolobus	solfataricus
ID_2287	B_brooksi	31902	Archaea	Crenarchaeota	Thermoprotei	Sulfolobales	Sulfolobaceae	Saccharolobus	solfataricus
ID_2822137	D_laeve	2213	Archaea	Euryarchaeota	Methanomicrobia	Methanosarcinales	Methanosarcinaceae	Methanococcoides	orientis
ID_2822137	M_galloprovincialis	2072	Archaea	Euryarchaeota	Methanomicrobia	Methanosarcinales	Methanosarcinaceae	Methanococcoides	orientis
ID_2822137	A_ater	2747	Archaea	Euryarchaeota	Methanomicrobia	Methanosarcinales	Methanosarcinaceae	Methanococcoides	orientis
ID_2822137	P_ocellatus	1681	Archaea	Euryarchaeota	Methanomicrobia	Methanosarcinales	Methanosarcinaceae	Methanococcoides	orientis
ID_2822137	A_marisindica	1687	Archaea	Euryarchaeota	Methanomicrobia	Methanosarcinales	Methanosarcinaceae	Methanococcoides	orientis
ID_2822137	C_gigas	5148	Archaea	Euryarchaeota	Methanomicrobia	Methanosarcinales	Methanosarcinaceae	Methanococcoides	orientis
ID_2822137	A_hessleri	4761	Archaea	Euryarchaeota	Methanomicrobia	Methanosarcinales	Methanosarcinaceae	Methanococcoides	orientis
ID_2822137	B_glabrata	2635	Archaea	Euryarchaeota	Methanomicrobia	Methanosarcinales	Methanosarcinaceae	Methanococcoides	orientis
ID_2822137	E_atroviridis	5720	Archaea	Euryarchaeota	Methanomicrobia	Methanosarcinales	Methanosarcinaceae	Methanococcoides	orientis
ID_2822137	P_canaliculata	3318	Archaea	Euryarchaeota	Methanomicrobia	Methanosarcinales	Methanosarcinaceae	Methanococcoides	orientis
ID_2822137	H_discus	957	Archaea	Euryarchaeota	Methanomicrobia	Methanosarcinales	Methanosarcinaceae	Methanococcoides	orientis
ID_2822137	A_californica	2885	Archaea	Euryarchaeota	Methanomicrobia	Methanosarcinales	Methanosarcinaceae	Methanococcoides	orientis
ID_2822137	S_floridana	553	Archaea	Euryarchaeota	Methanomicrobia	Methanosarcinales	Methanosarcinaceae	Methanococcoides	orientis
ID_2822137	B_brooksi	42363	Archaea	Euryarchaeota	Methanomicrobia	Methanosarcinales	Methanosarcinaceae	Methanococcoides	orientis
ID_2841257	D_laeve	1660	Archaea	Euryarchaeota	Halobacteria	Halobacteriales	Haloarculaceae	Halapricum	desulfuricans
ID_2841257	M_galloprovincialis	3626	Archaea	Euryarchaeota	Halobacteria	Halobacteriales	Haloarculaceae	Halapricum	desulfuricans
ID_2841257	A_ater	4120	Archaea	Euryarchaeota	Halobacteria	Halobacteriales	Haloarculaceae	Halapricum	desulfuricans
ID_2841257	P_ocellatus	1025	Archaea	Euryarchaeota	Halobacteria	Halobacteriales	Haloarculaceae	Halapricum	desulfuricans
ID_2841257	A_marisindica	2855	Archaea	Euryarchaeota	Halobacteria	Halobacteriales	Haloarculaceae	Halapricum	desulfuricans
ID_2841257	C_gigas	643	Archaea	Euryarchaeota	Halobacteria	Halobacteriales	Haloarculaceae	Halapricum	desulfuricans
ID_2841257	A_hessleri	99208	Archaea	Euryarchaeota	Halobacteria	Halobacteriales	Haloarculaceae	Halapricum	desulfuricans
ID_2841257	B_glabrata	3293	Archaea	Euryarchaeota	Halobacteria	Halobacteriales	Haloarculaceae	Halapricum	desulfuricans
ID_2841257	E_atroviridis	1072	Archaea	Euryarchaeota	Halobacteria	Halobacteriales	Haloarculaceae	Halapricum	desulfuricans
ID_2841257	P_canaliculata	2370	Archaea	Euryarchaeota	Halobacteria	Halobacteriales	Haloarculaceae	Halapricum	desulfuricans
ID_2841257	H_discus	0	Archaea	Euryarchaeota	Halobacteria	Halobacteriales	Haloarculaceae	Halapricum	desulfuricans
ID_2841257	A_californica	2263	Archaea	Euryarchaeota	Halobacteria	Halobacteriales	Haloarculaceae	Halapricum	desulfuricans
ID_2841257	S_floridana	79598	Archaea	Euryarchaeota	Halobacteria	Halobacteriales	Haloarculaceae	Halapricum	desulfuricans
ID_2841257	B_brooksi	575	Archaea	Euryarchaeota	Halobacteria	Halobacteriales	Haloarculaceae	Halapricum	desulfuricans
ID_83816	D_laeve	4980	Archaea	Euryarchaeota	Methanobacteria	Methanobacteriales	Methanobacteriaceae	Methanobrevibacter	ruminantium
ID_83816	M_galloprovincialis	6043	Archaea	Euryarchaeota	Methanobacteria	Methanobacteriales	Methanobacteriaceae	Methanobrevibacter	ruminantium
ID_83816	A_ater	916	Archaea	Euryarchaeota	Methanobacteria	Methanobacteriales	Methanobacteriaceae	Methanobrevibacter	ruminantium
ID_83816	P_ocellatus	5966	Archaea	Euryarchaeota	Methanobacteria	Methanobacteriales	Methanobacteriaceae	Methanobrevibacter	ruminantium
ID_83816	A_marisindica	4023	Archaea	Euryarchaeota	Methanobacteria	Methanobacteriales	Methanobacteriaceae	Methanobrevibacter	ruminantium
ID_83816	C_gigas	11546	Archaea	Euryarchaeota	Methanobacteria	Methanobacteriales	Methanobacteriaceae	Methanobrevibacter	ruminantium
ID_83816	A_hessleri	4890	Archaea	Euryarchaeota	Methanobacteria	Methanobacteriales	Methanobacteriaceae	Methanobrevibacter	ruminantium
ID_83816	B_glabrata	2635	Archaea	Euryarchaeota	Methanobacteria	Methanobacteriales	Methanobacteriaceae	Methanobrevibacter	ruminantium
ID_83816	E_atroviridis	10069	Archaea	Euryarchaeota	Methanobacteria	Methanobacteriales	Methanobacteriaceae	Methanobrevibacter	ruminantium
ID_83816	P_canaliculata	5452	Archaea	Euryarchaeota	Methanobacteria	Methanobacteriales	Methanobacteriaceae	Methanobrevibacter	ruminantium
ID_83816	H_discus	2870	Archaea	Euryarchaeota	Methanobacteria	Methanobacteriales	Methanobacteriaceae	Methanobrevibacter	ruminantium
ID_83816	A_californica	4677	Archaea	Euryarchaeota	Methanobacteria	Methanobacteriales	Methanobacteriaceae	Methanobrevibacter	ruminantium
ID_83816	S_floridana	8291	Archaea	Euryarchaeota	Methanobacteria	Methanobacteriales	Methanobacteriaceae	Methanobrevibacter	ruminantium
ID_83816	B_brooksi	13221	Archaea	Euryarchaeota	Methanobacteria	Methanobacteriales	Methanobacteriaceae	Methanobrevibacter	ruminantium
ID_312539	D_laeve	4980	Archaea	Crenarchaeota	Thermoprotei	Sulfolobales	Sulfolobaceae	Acidianus	sulfidivorans
ID_312539	M_galloprovincialis	9324	Archaea	Crenarchaeota	Thermoprotei	Sulfolobales	Sulfolobaceae	Acidianus	sulfidivorans
ID_312539	A_ater	6409	Archaea	Crenarchaeota	Thermoprotei	Sulfolobales	Sulfolobaceae	Acidianus	sulfidivorans
ID_312539	P_ocellatus	7126	Archaea	Crenarchaeota	Thermoprotei	Sulfolobales	Sulfolobaceae	Acidianus	sulfidivorans
ID_312539	A_marisindica	1298	Archaea	Crenarchaeota	Thermoprotei	Sulfolobales	Sulfolobaceae	Acidianus	sulfidivorans
ID_312539	C_gigas	9938	Archaea	Crenarchaeota	Thermoprotei	Sulfolobales	Sulfolobaceae	Acidianus	sulfidivorans
ID_312539	A_hessleri	1801	Archaea	Crenarchaeota	Thermoprotei	Sulfolobales	Sulfolobaceae	Acidianus	sulfidivorans
ID_312539	B_glabrata	10632	Archaea	Crenarchaeota	Thermoprotei	Sulfolobales	Sulfolobaceae	Acidianus	sulfidivorans
ID_312539	E_atroviridis	8401	Archaea	Crenarchaeota	Thermoprotei	Sulfolobales	Sulfolobaceae	Acidianus	sulfidivorans
ID_312539	P_canaliculata	6874	Archaea	Crenarchaeota	Thermoprotei	Sulfolobales	Sulfolobaceae	Acidianus	sulfidivorans
ID_312539	H_discus	3827	Archaea	Crenarchaeota	Thermoprotei	Sulfolobales	Sulfolobaceae	Acidianus	sulfidivorans
ID_312539	A_californica	4017	Archaea	Crenarchaeota	Thermoprotei	Sulfolobales	Sulfolobaceae	Acidianus	sulfidivorans
ID_312539	S_floridana	6080	Archaea	Crenarchaeota	Thermoprotei	Sulfolobales	Sulfolobaceae	Acidianus	sulfidivorans
ID_312539	B_brooksi	7415	Archaea	Crenarchaeota	Thermoprotei	Sulfolobales	Sulfolobaceae	Acidianus	sulfidivorans
ID_1470067	D_laeve	4426	Archaea	Thaumarchaeota	Nitrosopumilales	Nitrosopumilaceae	Nitrosopumilus	ureiphilus
ID_1470067	M_galloprovincialis	6043	Archaea	Thaumarchaeota	Nitrosopumilales	Nitrosopumilaceae	Nitrosopumilus	ureiphilus
ID_1470067	A_ater	916	Archaea	Thaumarchaeota	Nitrosopumilales	Nitrosopumilaceae	Nitrosopumilus	ureiphilus
ID_1470067	P_ocellatus	8117	Archaea	Thaumarchaeota	Nitrosopumilales	Nitrosopumilaceae	Nitrosopumilus	ureiphilus
ID_1470067	A_marisindica	16613	Archaea	Thaumarchaeota	Nitrosopumilales	Nitrosopumilaceae	Nitrosopumilus	ureiphilus
ID_1470067	C_gigas	5255	Archaea	Thaumarchaeota	Nitrosopumilales	Nitrosopumilaceae	Nitrosopumilus	ureiphilus
ID_1470067	A_hessleri	3346	Archaea	Thaumarchaeota	Nitrosopumilales	Nitrosopumilaceae	Nitrosopumilus	ureiphilus
ID_1470067	B_glabrata	6492	Archaea	Thaumarchaeota	Nitrosopumilales	Nitrosopumilaceae	Nitrosopumilus	ureiphilus
ID_1470067	E_atroviridis	4528	Archaea	Thaumarchaeota	Nitrosopumilales	Nitrosopumilaceae	Nitrosopumilus	ureiphilus
ID_1470067	P_canaliculata	5531	Archaea	Thaumarchaeota	Nitrosopumilales	Nitrosopumilaceae	Nitrosopumilus	ureiphilus
ID_1470067	H_discus	8610	Archaea	Thaumarchaeota	Nitrosopumilales	Nitrosopumilaceae	Nitrosopumilus	ureiphilus
ID_1470067	A_californica	5846	Archaea	Thaumarchaeota	Nitrosopumilales	Nitrosopumilaceae	Nitrosopumilus	ureiphilus
ID_1470067	S_floridana	3869	Archaea	Thaumarchaeota	Nitrosopumilales	Nitrosopumilaceae	Nitrosopumilus	ureiphilus
ID_1470067	B_brooksi	9714	Archaea	Thaumarchaeota	Nitrosopumilales	Nitrosopumilaceae	Nitrosopumilus	ureiphilus
ID_2214	D_laeve	3320	Archaea	Euryarchaeota	Methanomicrobia	Methanosarcinales	Methanosarcinaceae	Methanosarcina	acetivorans
ID_2214	M_galloprovincialis	3453	Archaea	Euryarchaeota	Methanomicrobia	Methanosarcinales	Methanosarcinaceae	Methanosarcina	acetivorans
ID_2214	A_ater	10529	Archaea	Euryarchaeota	Methanomicrobia	Methanosarcinales	Methanosarcinaceae	Methanosarcina	acetivorans
ID_2214	P_ocellatus	11630	Archaea	Euryarchaeota	Methanomicrobia	Methanosarcinales	Methanosarcinaceae	Methanosarcina	acetivorans
ID_2214	A_marisindica	4413	Archaea	Euryarchaeota	Methanomicrobia	Methanosarcinales	Methanosarcinaceae	Methanosarcina	acetivorans
ID_2214	C_gigas	6685	Archaea	Euryarchaeota	Methanomicrobia	Methanosarcinales	Methanosarcinaceae	Methanosarcina	acetivorans
ID_2214	A_hessleri	5276	Archaea	Euryarchaeota	Methanomicrobia	Methanosarcinales	Methanosarcinaceae	Methanosarcina	acetivorans
ID_2214	B_glabrata	9315	Archaea	Euryarchaeota	Methanomicrobia	Methanosarcinales	Methanosarcinaceae	Methanosarcina	acetivorans
ID_2214	E_atroviridis	4707	Archaea	Euryarchaeota	Methanomicrobia	Methanosarcinales	Methanosarcinaceae	Methanosarcina	acetivorans
ID_2214	P_canaliculata	5610	Archaea	Euryarchaeota	Methanomicrobia	Methanosarcinales	Methanosarcinaceae	Methanosarcina	acetivorans
ID_2214	H_discus	1913	Archaea	Euryarchaeota	Methanomicrobia	Methanosarcinales	Methanosarcinaceae	Methanosarcina	acetivorans
ID_2214	A_californica	4130	Archaea	Euryarchaeota	Methanomicrobia	Methanosarcinales	Methanosarcinaceae	Methanosarcina	acetivorans
ID_2214	S_floridana	6633	Archaea	Euryarchaeota	Methanomicrobia	Methanosarcinales	Methanosarcinaceae	Methanosarcina	acetivorans
ID_2214	B_brooksi	8967	Archaea	Euryarchaeota	Methanomicrobia	Methanosarcinales	Methanosarcinaceae	Methanosarcina	acetivorans
ID_2226	D_laeve	2213	Archaea	Euryarchaeota	Methanomicrobia	Methanosarcinales	Methanosarcinaceae	Methanococcoides	methylutens
ID_2226	M_galloprovincialis	1554	Archaea	Euryarchaeota	Methanomicrobia	Methanosarcinales	Methanosarcinaceae	Methanococcoides	methylutens
ID_2226	A_ater	916	Archaea	Euryarchaeota	Methanomicrobia	Methanosarcinales	Methanosarcinaceae	Methanococcoides	methylutens
ID_2226	P_ocellatus	1277	Archaea	Euryarchaeota	Methanomicrobia	Methanosarcinales	Methanosarcinaceae	Methanococcoides	methylutens
ID_2226	A_marisindica	649	Archaea	Euryarchaeota	Methanomicrobia	Methanosarcinales	Methanosarcinaceae	Methanococcoides	methylutens
ID_2226	C_gigas	3360	Archaea	Euryarchaeota	Methanomicrobia	Methanosarcinales	Methanosarcinaceae	Methanococcoides	methylutens
ID_2226	A_hessleri	95219	Archaea	Euryarchaeota	Methanomicrobia	Methanosarcinales	Methanosarcinaceae	Methanococcoides	methylutens
ID_2226	B_glabrata	2070	Archaea	Euryarchaeota	Methanomicrobia	Methanosarcinales	Methanosarcinaceae	Methanococcoides	methylutens
ID_2226	E_atroviridis	1787	Archaea	Euryarchaeota	Methanomicrobia	Methanosarcinales	Methanosarcinaceae	Methanococcoides	methylutens
ID_2226	P_canaliculata	2686	Archaea	Euryarchaeota	Methanomicrobia	Methanosarcinales	Methanosarcinaceae	Methanococcoides	methylutens
ID_2226	H_discus	0	Archaea	Euryarchaeota	Methanomicrobia	Methanosarcinales	Methanosarcinaceae	Methanococcoides	methylutens
ID_2226	A_californica	2715	Archaea	Euryarchaeota	Methanomicrobia	Methanosarcinales	Methanosarcinaceae	Methanococcoides	methylutens
ID_2226	S_floridana	1106	Archaea	Euryarchaeota	Methanomicrobia	Methanosarcinales	Methanosarcinaceae	Methanococcoides	methylutens
ID_2226	B_brooksi	1782	Archaea	Euryarchaeota	Methanomicrobia	Methanosarcinales	Methanosarcinaceae	Methanococcoides	methylutens
ID_2322	D_laeve	4426	Archaea	Euryarchaeota	Methanomicrobia	Methanosarcinales	Methanosarcinaceae	Methanohalobium	evestigatum
ID_2322	M_galloprovincialis	3626	Archaea	Euryarchaeota	Methanomicrobia	Methanosarcinales	Methanosarcinaceae	Methanohalobium	evestigatum
ID_2322	A_ater	1831	Archaea	Euryarchaeota	Methanomicrobia	Methanosarcinales	Methanosarcinaceae	Methanohalobium	evestigatum
ID_2322	P_ocellatus	5159	Archaea	Euryarchaeota	Methanomicrobia	Methanosarcinales	Methanosarcinaceae	Methanohalobium	evestigatum
ID_2322	A_marisindica	7657	Archaea	Euryarchaeota	Methanomicrobia	Methanosarcinales	Methanosarcinaceae	Methanohalobium	evestigatum
ID_2322	C_gigas	6828	Archaea	Euryarchaeota	Methanomicrobia	Methanosarcinales	Methanosarcinaceae	Methanohalobium	evestigatum
ID_2322	A_hessleri	6048	Archaea	Euryarchaeota	Methanomicrobia	Methanosarcinales	Methanosarcinaceae	Methanohalobium	evestigatum
ID_2322	B_glabrata	2446	Archaea	Euryarchaeota	Methanomicrobia	Methanosarcinales	Methanosarcinaceae	Methanohalobium	evestigatum
ID_2322	E_atroviridis	6137	Archaea	Euryarchaeota	Methanomicrobia	Methanosarcinales	Methanosarcinaceae	Methanohalobium	evestigatum
ID_2322	P_canaliculata	6242	Archaea	Euryarchaeota	Methanomicrobia	Methanosarcinales	Methanosarcinaceae	Methanohalobium	evestigatum
ID_2322	H_discus	10523	Archaea	Euryarchaeota	Methanomicrobia	Methanosarcinales	Methanosarcinaceae	Methanohalobium	evestigatum
ID_2322	A_californica	3715	Archaea	Euryarchaeota	Methanomicrobia	Methanosarcinales	Methanosarcinaceae	Methanohalobium	evestigatum
ID_2322	S_floridana	2211	Archaea	Euryarchaeota	Methanomicrobia	Methanosarcinales	Methanosarcinaceae	Methanohalobium	evestigatum
ID_2322	B_brooksi	17934	Archaea	Euryarchaeota	Methanomicrobia	Methanosarcinales	Methanosarcinaceae	Methanohalobium	evestigatum
ID_1798806	D_laeve	5533	Archaea	Thaumarchaeota	Nitrososphaeria	Nitrososphaerales	Nitrososphaeraceae	Candidatus_Nitrosocosmicus	franklandus
ID_1798806	M_galloprovincialis	5353	Archaea	Thaumarchaeota	Nitrososphaeria	Nitrososphaerales	Nitrososphaeraceae	Candidatus_Nitrosocosmicus	franklandus
ID_1798806	A_ater	16480	Archaea	Thaumarchaeota	Nitrososphaeria	Nitrososphaerales	Nitrososphaeraceae	Candidatus_Nitrosocosmicus	franklandus
ID_1798806	P_ocellatus	8050	Archaea	Thaumarchaeota	Nitrososphaeria	Nitrososphaerales	Nitrososphaeraceae	Candidatus_Nitrosocosmicus	franklandus
ID_1798806	A_marisindica	3115	Archaea	Thaumarchaeota	Nitrososphaeria	Nitrososphaerales	Nitrososphaeraceae	Candidatus_Nitrosocosmicus	franklandus
ID_1798806	C_gigas	8365	Archaea	Thaumarchaeota	Nitrososphaeria	Nitrososphaerales	Nitrososphaeraceae	Candidatus_Nitrosocosmicus	franklandus
ID_1798806	A_hessleri	5533	Archaea	Thaumarchaeota	Nitrososphaeria	Nitrososphaerales	Nitrososphaeraceae	Candidatus_Nitrosocosmicus	franklandus
ID_1798806	B_glabrata	3011	Archaea	Thaumarchaeota	Nitrososphaeria	Nitrososphaerales	Nitrososphaeraceae	Candidatus_Nitrosocosmicus	franklandus
ID_1798806	E_atroviridis	7329	Archaea	Thaumarchaeota	Nitrososphaeria	Nitrososphaerales	Nitrososphaeraceae	Candidatus_Nitrosocosmicus	franklandus
ID_1798806	P_canaliculata	5136	Archaea	Thaumarchaeota	Nitrososphaeria	Nitrososphaerales	Nitrososphaeraceae	Candidatus_Nitrosocosmicus	franklandus
ID_1798806	H_discus	957	Archaea	Thaumarchaeota	Nitrososphaeria	Nitrososphaerales	Nitrososphaeraceae	Candidatus_Nitrosocosmicus	franklandus
ID_1798806	A_californica	7090	Archaea	Thaumarchaeota	Nitrososphaeria	Nitrososphaerales	Nitrososphaeraceae	Candidatus_Nitrosocosmicus	franklandus
ID_1798806	S_floridana	5528	Archaea	Thaumarchaeota	Nitrososphaeria	Nitrososphaerales	Nitrososphaeraceae	Candidatus_Nitrosocosmicus	franklandus
ID_1798806	B_brooksi	6495	Archaea	Thaumarchaeota	Nitrososphaeria	Nitrososphaerales	Nitrososphaeraceae	Candidatus_Nitrosocosmicus	franklandus
ID_2870563	D_laeve	3320	Archaea	Euryarchaeota	Methanobacteria	Methanobacteriales	Methanobacteriaceae	Methanobrevibacter	sp._TLL-48-HuF1
ID_2870563	M_galloprovincialis	5525	Archaea	Euryarchaeota	Methanobacteria	Methanobacteriales	Methanobacteriaceae	Methanobrevibacter	sp._TLL-48-HuF1
ID_2870563	A_ater	2747	Archaea	Euryarchaeota	Methanobacteria	Methanobacteriales	Methanobacteriaceae	Methanobrevibacter	sp._TLL-48-HuF1
ID_2870563	P_ocellatus	3613	Archaea	Euryarchaeota	Methanobacteria	Methanobacteriales	Methanobacteriaceae	Methanobrevibacter	sp._TLL-48-HuF1
ID_2870563	A_marisindica	649	Archaea	Euryarchaeota	Methanobacteria	Methanobacteriales	Methanobacteriaceae	Methanobrevibacter	sp._TLL-48-HuF1
ID_2870563	C_gigas	9580	Archaea	Euryarchaeota	Methanobacteria	Methanobacteriales	Methanobacteriaceae	Methanobrevibacter	sp._TLL-48-HuF1
ID_2870563	A_hessleri	1544	Archaea	Euryarchaeota	Methanobacteria	Methanobacteriales	Methanobacteriaceae	Methanobrevibacter	sp._TLL-48-HuF1
ID_2870563	B_glabrata	1129	Archaea	Euryarchaeota	Methanobacteria	Methanobacteriales	Methanobacteriaceae	Methanobrevibacter	sp._TLL-48-HuF1
ID_2870563	E_atroviridis	12632	Archaea	Euryarchaeota	Methanobacteria	Methanobacteriales	Methanobacteriaceae	Methanobrevibacter	sp._TLL-48-HuF1
ID_2870563	P_canaliculata	1422	Archaea	Euryarchaeota	Methanobacteria	Methanobacteriales	Methanobacteriaceae	Methanobrevibacter	sp._TLL-48-HuF1
ID_2870563	H_discus	957	Archaea	Euryarchaeota	Methanobacteria	Methanobacteriales	Methanobacteriaceae	Methanobrevibacter	sp._TLL-48-HuF1
ID_2870563	A_californica	4526	Archaea	Euryarchaeota	Methanobacteria	Methanobacteriales	Methanobacteriaceae	Methanobrevibacter	sp._TLL-48-HuF1
ID_2870563	S_floridana	12161	Archaea	Euryarchaeota	Methanobacteria	Methanobacteriales	Methanobacteriaceae	Methanobrevibacter	sp._TLL-48-HuF1
ID_2870563	B_brooksi	21440	Archaea	Euryarchaeota	Methanobacteria	Methanobacteriales	Methanobacteriaceae	Methanobrevibacter	sp._TLL-48-HuF1
ID_2189	D_laeve	5533	Archaea	Euryarchaeota	Methanococci	Methanococcales	Methanocaldococcaceae	Methanotorris	igneus
ID_2189	M_galloprovincialis	37815	Archaea	Euryarchaeota	Methanococci	Methanococcales	Methanocaldococcaceae	Methanotorris	igneus
ID_2189	A_ater	2747	Archaea	Euryarchaeota	Methanococci	Methanococcales	Methanocaldococcaceae	Methanotorris	igneus
ID_2189	P_ocellatus	5714	Archaea	Euryarchaeota	Methanococci	Methanococcales	Methanocaldococcaceae	Methanotorris	igneus
ID_2189	A_marisindica	7268	Archaea	Euryarchaeota	Methanococci	Methanococcales	Methanocaldococcaceae	Methanotorris	igneus
ID_2189	C_gigas	6470	Archaea	Euryarchaeota	Methanococci	Methanococcales	Methanocaldococcaceae	Methanotorris	igneus
ID_2189	A_hessleri	2445	Archaea	Euryarchaeota	Methanococci	Methanococcales	Methanocaldococcaceae	Methanotorris	igneus
ID_2189	B_glabrata	1505	Archaea	Euryarchaeota	Methanococci	Methanococcales	Methanocaldococcaceae	Methanotorris	igneus
ID_2189	E_atroviridis	6435	Archaea	Euryarchaeota	Methanococci	Methanococcales	Methanocaldococcaceae	Methanotorris	igneus
ID_2189	P_canaliculata	4030	Archaea	Euryarchaeota	Methanococci	Methanococcales	Methanocaldococcaceae	Methanotorris	igneus
ID_2189	H_discus	957	Archaea	Euryarchaeota	Methanococci	Methanococcales	Methanocaldococcaceae	Methanotorris	igneus
ID_2189	A_californica	3715	Archaea	Euryarchaeota	Methanococci	Methanococcales	Methanocaldococcaceae	Methanotorris	igneus
ID_2189	S_floridana	3869	Archaea	Euryarchaeota	Methanococci	Methanococcales	Methanocaldococcaceae	Methanotorris	igneus
ID_2189	B_brooksi	9542	Archaea	Euryarchaeota	Methanococci	Methanococcales	Methanocaldococcaceae	Methanotorris	igneus
ID_877455	D_laeve	4426	Archaea	Euryarchaeota	Methanobacteria	Methanobacteriales	Methanobacteriaceae	Methanobacterium	lacus
ID_877455	M_galloprovincialis	5525	Archaea	Euryarchaeota	Methanobacteria	Methanobacteriales	Methanobacteriaceae	Methanobacterium	lacus
ID_877455	A_ater	3662	Archaea	Euryarchaeota	Methanobacteria	Methanobacteriales	Methanobacteriaceae	Methanobacterium	lacus
ID_877455	P_ocellatus	9747	Archaea	Euryarchaeota	Methanobacteria	Methanobacteriales	Methanobacteriaceae	Methanobacterium	lacus
ID_877455	A_marisindica	1428	Archaea	Euryarchaeota	Methanobacteria	Methanobacteriales	Methanobacteriaceae	Methanobacterium	lacus
ID_877455	C_gigas	5934	Archaea	Euryarchaeota	Methanobacteria	Methanobacteriales	Methanobacteriaceae	Methanobacterium	lacus
ID_877455	A_hessleri	2960	Archaea	Euryarchaeota	Methanobacteria	Methanobacteriales	Methanobacteriaceae	Methanobacterium	lacus
ID_877455	B_glabrata	18442	Archaea	Euryarchaeota	Methanobacteria	Methanobacteriales	Methanobacteriaceae	Methanobacterium	lacus
ID_877455	E_atroviridis	5303	Archaea	Euryarchaeota	Methanobacteria	Methanobacteriales	Methanobacteriaceae	Methanobacterium	lacus
ID_877455	P_canaliculata	6084	Archaea	Euryarchaeota	Methanobacteria	Methanobacteriales	Methanobacteriaceae	Methanobacterium	lacus
ID_877455	H_discus	4783	Archaea	Euryarchaeota	Methanobacteria	Methanobacteriales	Methanobacteriaceae	Methanobacterium	lacus
ID_877455	A_californica	3338	Archaea	Euryarchaeota	Methanobacteria	Methanobacteriales	Methanobacteriaceae	Methanobacterium	lacus
ID_877455	S_floridana	8291	Archaea	Euryarchaeota	Methanobacteria	Methanobacteriales	Methanobacteriaceae	Methanobacterium	lacus
ID_877455	B_brooksi	5691	Archaea	Euryarchaeota	Methanobacteria	Methanobacteriales	Methanobacteriaceae	Methanobacterium	lacus
ID_418008	D_laeve	4980	Archaea	Euryarchaeota	Methanomicrobia	Methanosarcinales	Methanosarcinaceae	Methanosarcina	horonobensis
ID_418008	M_galloprovincialis	5353	Archaea	Euryarchaeota	Methanomicrobia	Methanosarcinales	Methanosarcinaceae	Methanosarcina	horonobensis
ID_418008	A_ater	7325	Archaea	Euryarchaeota	Methanomicrobia	Methanosarcinales	Methanosarcinaceae	Methanosarcina	horonobensis
ID_418008	P_ocellatus	8168	Archaea	Euryarchaeota	Methanomicrobia	Methanosarcinales	Methanosarcinaceae	Methanosarcina	horonobensis
ID_418008	A_marisindica	5711	Archaea	Euryarchaeota	Methanomicrobia	Methanosarcinales	Methanosarcinaceae	Methanosarcina	horonobensis
ID_418008	C_gigas	6149	Archaea	Euryarchaeota	Methanomicrobia	Methanosarcinales	Methanosarcinaceae	Methanosarcina	horonobensis
ID_418008	A_hessleri	2960	Archaea	Euryarchaeota	Methanomicrobia	Methanosarcinales	Methanosarcinaceae	Methanosarcina	horonobensis
ID_418008	B_glabrata	1788	Archaea	Euryarchaeota	Methanomicrobia	Methanosarcinales	Methanosarcinaceae	Methanosarcina	horonobensis
ID_418008	E_atroviridis	7090	Archaea	Euryarchaeota	Methanomicrobia	Methanosarcinales	Methanosarcinaceae	Methanosarcina	horonobensis
ID_418008	P_canaliculata	5531	Archaea	Euryarchaeota	Methanomicrobia	Methanosarcinales	Methanosarcinaceae	Methanosarcina	horonobensis
ID_418008	H_discus	0	Archaea	Euryarchaeota	Methanomicrobia	Methanosarcinales	Methanosarcinaceae	Methanosarcina	horonobensis
ID_418008	A_californica	6751	Archaea	Euryarchaeota	Methanomicrobia	Methanosarcinales	Methanosarcinaceae	Methanosarcina	horonobensis
ID_418008	S_floridana	9397	Archaea	Euryarchaeota	Methanomicrobia	Methanosarcinales	Methanosarcinaceae	Methanosarcina	horonobensis
ID_418008	B_brooksi	7128	Archaea	Euryarchaeota	Methanomicrobia	Methanosarcinales	Methanosarcinaceae	Methanosarcina	horonobensis
ID_2731220	D_laeve	3320	Archaea	Euryarchaeota	Methanobacteria	Methanobacteriales	Methanobacteriaceae	Methanobacterium	alkalithermotolerans
ID_2731220	M_galloprovincialis	9670	Archaea	Euryarchaeota	Methanobacteria	Methanobacteriales	Methanobacteriaceae	Methanobacterium	alkalithermotolerans
ID_2731220	A_ater	5493	Archaea	Euryarchaeota	Methanobacteria	Methanobacteriales	Methanobacteriaceae	Methanobacterium	alkalithermotolerans
ID_2731220	P_ocellatus	4655	Archaea	Euryarchaeota	Methanobacteria	Methanobacteriales	Methanobacteriaceae	Methanobacterium	alkalithermotolerans
ID_2731220	A_marisindica	1298	Archaea	Euryarchaeota	Methanobacteria	Methanobacteriales	Methanobacteriaceae	Methanobacterium	alkalithermotolerans
ID_2731220	C_gigas	14549	Archaea	Euryarchaeota	Methanobacteria	Methanobacteriales	Methanobacteriaceae	Methanobacterium	alkalithermotolerans
ID_2731220	A_hessleri	1544	Archaea	Euryarchaeota	Methanobacteria	Methanobacteriales	Methanobacteriaceae	Methanobacterium	alkalithermotolerans
ID_2731220	B_glabrata	1788	Archaea	Euryarchaeota	Methanobacteria	Methanobacteriales	Methanobacteriaceae	Methanobacterium	alkalithermotolerans
ID_2731220	E_atroviridis	3694	Archaea	Euryarchaeota	Methanobacteria	Methanobacteriales	Methanobacteriaceae	Methanobacterium	alkalithermotolerans
ID_2731220	P_canaliculata	3081	Archaea	Euryarchaeota	Methanobacteria	Methanobacteriales	Methanobacteriaceae	Methanobacterium	alkalithermotolerans
ID_2731220	H_discus	1913	Archaea	Euryarchaeota	Methanobacteria	Methanobacteriales	Methanobacteriaceae	Methanobacterium	alkalithermotolerans
ID_2731220	A_californica	4469	Archaea	Euryarchaeota	Methanobacteria	Methanobacteriales	Methanobacteriaceae	Methanobacterium	alkalithermotolerans
ID_2731220	S_floridana	4422	Archaea	Euryarchaeota	Methanobacteria	Methanobacteriales	Methanobacteriaceae	Methanobacterium	alkalithermotolerans
ID_2731220	B_brooksi	5748	Archaea	Euryarchaeota	Methanobacteria	Methanobacteriales	Methanobacteriaceae	Methanobacterium	alkalithermotolerans
ID_1891280	D_laeve	8299	Archaea	Crenarchaeota	Thermoprotei	Sulfolobales	Sulfolobaceae	Sulfolobus	sp._A20
ID_1891280	M_galloprovincialis	4835	Archaea	Crenarchaeota	Thermoprotei	Sulfolobales	Sulfolobaceae	Sulfolobus	sp._A20
ID_1891280	A_ater	1373	Archaea	Crenarchaeota	Thermoprotei	Sulfolobales	Sulfolobaceae	Sulfolobus	sp._A20
ID_1891280	P_ocellatus	5445	Archaea	Crenarchaeota	Thermoprotei	Sulfolobales	Sulfolobaceae	Sulfolobus	sp._A20
ID_1891280	A_marisindica	3115	Archaea	Crenarchaeota	Thermoprotei	Sulfolobales	Sulfolobaceae	Sulfolobus	sp._A20
ID_1891280	C_gigas	5541	Archaea	Crenarchaeota	Thermoprotei	Sulfolobales	Sulfolobaceae	Sulfolobus	sp._A20
ID_1891280	A_hessleri	3088	Archaea	Crenarchaeota	Thermoprotei	Sulfolobales	Sulfolobaceae	Sulfolobus	sp._A20
ID_1891280	B_glabrata	2541	Archaea	Crenarchaeota	Thermoprotei	Sulfolobales	Sulfolobaceae	Sulfolobus	sp._A20
ID_1891280	E_atroviridis	10069	Archaea	Crenarchaeota	Thermoprotei	Sulfolobales	Sulfolobaceae	Sulfolobus	sp._A20
ID_1891280	P_canaliculata	6400	Archaea	Crenarchaeota	Thermoprotei	Sulfolobales	Sulfolobaceae	Sulfolobus	sp._A20
ID_1891280	H_discus	2870	Archaea	Crenarchaeota	Thermoprotei	Sulfolobales	Sulfolobaceae	Sulfolobus	sp._A20
ID_1891280	A_californica	6638	Archaea	Crenarchaeota	Thermoprotei	Sulfolobales	Sulfolobaceae	Sulfolobus	sp._A20
ID_1891280	S_floridana	3317	Archaea	Crenarchaeota	Thermoprotei	Sulfolobales	Sulfolobaceae	Sulfolobus	sp._A20
ID_1891280	B_brooksi	6610	Archaea	Crenarchaeota	Thermoprotei	Sulfolobales	Sulfolobaceae	Sulfolobus	sp._A20
ID_2187	D_laeve	3320	Archaea	Euryarchaeota	Methanococci	Methanococcales	Methanococcaceae	Methanococcus	vannielii
ID_2187	M_galloprovincialis	3453	Archaea	Euryarchaeota	Methanococci	Methanococcales	Methanococcaceae	Methanococcus	vannielii
ID_2187	A_ater	16023	Archaea	Euryarchaeota	Methanococci	Methanococcales	Methanococcaceae	Methanococcus	vannielii
ID_2187	P_ocellatus	6538	Archaea	Euryarchaeota	Methanococci	Methanococcales	Methanococcaceae	Methanococcus	vannielii
ID_2187	A_marisindica	4932	Archaea	Euryarchaeota	Methanococci	Methanococcales	Methanococcaceae	Methanococcus	vannielii
ID_2187	C_gigas	4611	Archaea	Euryarchaeota	Methanococci	Methanococcales	Methanococcaceae	Methanococcus	vannielii
ID_2187	A_hessleri	4632	Archaea	Euryarchaeota	Methanococci	Methanococcales	Methanococcaceae	Methanococcus	vannielii
ID_2187	B_glabrata	5175	Archaea	Euryarchaeota	Methanococci	Methanococcales	Methanococcaceae	Methanococcus	vannielii
ID_2187	E_atroviridis	4767	Archaea	Euryarchaeota	Methanococci	Methanococcales	Methanococcaceae	Methanococcus	vannielii
ID_2187	P_canaliculata	2528	Archaea	Euryarchaeota	Methanococci	Methanococcales	Methanococcaceae	Methanococcus	vannielii
ID_2187	H_discus	0	Archaea	Euryarchaeota	Methanococci	Methanococcales	Methanococcaceae	Methanococcus	vannielii
ID_2187	A_californica	10088	Archaea	Euryarchaeota	Methanococci	Methanococcales	Methanococcaceae	Methanococcus	vannielii
ID_2187	S_floridana	2764	Archaea	Euryarchaeota	Methanococci	Methanococcales	Methanococcaceae	Methanococcus	vannielii
ID_2187	B_brooksi	4771	Archaea	Euryarchaeota	Methanococci	Methanococcales	Methanococcaceae	Methanococcus	vannielii
ID_224719	D_laeve	3320	Archaea	Euryarchaeota	Methanobacteria	Methanobacteriales	Methanobacteriaceae	Methanobrevibacter	sp._AbM4
ID_224719	M_galloprovincialis	7252	Archaea	Euryarchaeota	Methanobacteria	Methanobacteriales	Methanobacteriaceae	Methanobrevibacter	sp._AbM4
ID_224719	A_ater	4120	Archaea	Euryarchaeota	Methanobacteria	Methanobacteriales	Methanobacteriaceae	Methanobrevibacter	sp._AbM4
ID_224719	P_ocellatus	5781	Archaea	Euryarchaeota	Methanobacteria	Methanobacteriales	Methanobacteriaceae	Methanobrevibacter	sp._AbM4
ID_224719	A_marisindica	3634	Archaea	Euryarchaeota	Methanobacteria	Methanobacteriales	Methanobacteriaceae	Methanobrevibacter	sp._AbM4
ID_224719	C_gigas	7007	Archaea	Euryarchaeota	Methanobacteria	Methanobacteriales	Methanobacteriaceae	Methanobrevibacter	sp._AbM4
ID_224719	A_hessleri	1673	Archaea	Euryarchaeota	Methanobacteria	Methanobacteriales	Methanobacteriaceae	Methanobrevibacter	sp._AbM4
ID_224719	B_glabrata	5175	Archaea	Euryarchaeota	Methanobacteria	Methanobacteriales	Methanobacteriaceae	Methanobrevibacter	sp._AbM4
ID_224719	E_atroviridis	5660	Archaea	Euryarchaeota	Methanobacteria	Methanobacteriales	Methanobacteriaceae	Methanobrevibacter	sp._AbM4
ID_224719	P_canaliculata	4188	Archaea	Euryarchaeota	Methanobacteria	Methanobacteriales	Methanobacteriaceae	Methanobrevibacter	sp._AbM4
ID_224719	H_discus	8610	Archaea	Euryarchaeota	Methanobacteria	Methanobacteriales	Methanobacteriaceae	Methanobrevibacter	sp._AbM4
ID_224719	A_californica	5525	Archaea	Euryarchaeota	Methanobacteria	Methanobacteriales	Methanobacteriaceae	Methanobrevibacter	sp._AbM4
ID_224719	S_floridana	6080	Archaea	Euryarchaeota	Methanobacteria	Methanobacteriales	Methanobacteriaceae	Methanobrevibacter	sp._AbM4
ID_224719	B_brooksi	6495	Archaea	Euryarchaeota	Methanobacteria	Methanobacteriales	Methanobacteriaceae	Methanobrevibacter	sp._AbM4
ID_2203	D_laeve	8852	Archaea	Euryarchaeota	Methanomicrobia	Methanomicrobiales	Methanospirillaceae	Methanospirillum	hungatei
ID_2203	M_galloprovincialis	2072	Archaea	Euryarchaeota	Methanomicrobia	Methanomicrobiales	Methanospirillaceae	Methanospirillum	hungatei
ID_2203	A_ater	3205	Archaea	Euryarchaeota	Methanomicrobia	Methanomicrobiales	Methanospirillaceae	Methanospirillum	hungatei
ID_2203	P_ocellatus	4454	Archaea	Euryarchaeota	Methanomicrobia	Methanomicrobiales	Methanospirillaceae	Methanospirillum	hungatei
ID_2203	A_marisindica	36210	Archaea	Euryarchaeota	Methanomicrobia	Methanomicrobiales	Methanospirillaceae	Methanospirillum	hungatei
ID_2203	C_gigas	3968	Archaea	Euryarchaeota	Methanomicrobia	Methanomicrobiales	Methanospirillaceae	Methanospirillum	hungatei
ID_2203	A_hessleri	9779	Archaea	Euryarchaeota	Methanomicrobia	Methanomicrobiales	Methanospirillaceae	Methanospirillum	hungatei
ID_2203	B_glabrata	1694	Archaea	Euryarchaeota	Methanomicrobia	Methanomicrobiales	Methanospirillaceae	Methanospirillum	hungatei
ID_2203	E_atroviridis	4409	Archaea	Euryarchaeota	Methanomicrobia	Methanomicrobiales	Methanospirillaceae	Methanospirillum	hungatei
ID_2203	P_canaliculata	4267	Archaea	Euryarchaeota	Methanomicrobia	Methanomicrobiales	Methanospirillaceae	Methanospirillum	hungatei
ID_2203	H_discus	957	Archaea	Euryarchaeota	Methanomicrobia	Methanomicrobiales	Methanospirillaceae	Methanospirillum	hungatei
ID_2203	A_californica	3187	Archaea	Euryarchaeota	Methanomicrobia	Methanomicrobiales	Methanospirillaceae	Methanospirillum	hungatei
ID_2203	S_floridana	8291	Archaea	Euryarchaeota	Methanomicrobia	Methanomicrobiales	Methanospirillaceae	Methanospirillum	hungatei
ID_2203	B_brooksi	2587	Archaea	Euryarchaeota	Methanomicrobia	Methanomicrobiales	Methanospirillaceae	Methanospirillum	hungatei
ID_2931976	D_laeve	2213	Archaea	Euryarchaeota	Halobacteria	Halobacteriales	Haloarculaceae	Halorientalis	marina
ID_2931976	M_galloprovincialis	1209	Archaea	Euryarchaeota	Halobacteria	Halobacteriales	Haloarculaceae	Halorientalis	marina
ID_2931976	A_ater	3205	Archaea	Euryarchaeota	Halobacteria	Halobacteriales	Haloarculaceae	Halorientalis	marina
ID_2931976	P_ocellatus	874	Archaea	Euryarchaeota	Halobacteria	Halobacteriales	Haloarculaceae	Halorientalis	marina
ID_2931976	A_marisindica	908	Archaea	Euryarchaeota	Halobacteria	Halobacteriales	Haloarculaceae	Halorientalis	marina
ID_2931976	C_gigas	179	Archaea	Euryarchaeota	Halobacteria	Halobacteriales	Haloarculaceae	Halorientalis	marina
ID_2931976	A_hessleri	74245	Archaea	Euryarchaeota	Halobacteria	Halobacteriales	Haloarculaceae	Halorientalis	marina
ID_2931976	B_glabrata	2446	Archaea	Euryarchaeota	Halobacteria	Halobacteriales	Haloarculaceae	Halorientalis	marina
ID_2931976	E_atroviridis	894	Archaea	Euryarchaeota	Halobacteria	Halobacteriales	Haloarculaceae	Halorientalis	marina
ID_2931976	P_canaliculata	1343	Archaea	Euryarchaeota	Halobacteria	Halobacteriales	Haloarculaceae	Halorientalis	marina
ID_2931976	H_discus	4783	Archaea	Euryarchaeota	Halobacteria	Halobacteriales	Haloarculaceae	Halorientalis	marina
ID_2931976	A_californica	5525	Archaea	Euryarchaeota	Halobacteria	Halobacteriales	Haloarculaceae	Halorientalis	marina
ID_2931976	S_floridana	13266	Archaea	Euryarchaeota	Halobacteria	Halobacteriales	Haloarculaceae	Halorientalis	marina
ID_2931976	B_brooksi	57	Archaea	Euryarchaeota	Halobacteria	Halobacteriales	Haloarculaceae	Halorientalis	marina
ID_1547898	D_laeve	4426	Archaea	Euryarchaeota	Halobacteria	Haloferacales	Haloferacaceae	Haloplanus	rubicundus
ID_1547898	M_galloprovincialis	863	Archaea	Euryarchaeota	Halobacteria	Haloferacales	Haloferacaceae	Haloplanus	rubicundus
ID_1547898	A_ater	0	Archaea	Euryarchaeota	Halobacteria	Haloferacales	Haloferacaceae	Haloplanus	rubicundus
ID_1547898	P_ocellatus	202	Archaea	Euryarchaeota	Halobacteria	Haloferacales	Haloferacaceae	Haloplanus	rubicundus
ID_1547898	A_marisindica	41661	Archaea	Euryarchaeota	Halobacteria	Haloferacales	Haloferacaceae	Haloplanus	rubicundus
ID_1547898	C_gigas	1358	Archaea	Euryarchaeota	Halobacteria	Haloferacales	Haloferacaceae	Haloplanus	rubicundus
ID_1547898	A_hessleri	52113	Archaea	Euryarchaeota	Halobacteria	Haloferacales	Haloferacaceae	Haloplanus	rubicundus
ID_1547898	B_glabrata	3387	Archaea	Euryarchaeota	Halobacteria	Haloferacales	Haloferacaceae	Haloplanus	rubicundus
ID_1547898	E_atroviridis	1549	Archaea	Euryarchaeota	Halobacteria	Haloferacales	Haloferacaceae	Haloplanus	rubicundus
ID_1547898	P_canaliculata	711	Archaea	Euryarchaeota	Halobacteria	Haloferacales	Haloferacaceae	Haloplanus	rubicundus
ID_1547898	H_discus	10523	Archaea	Euryarchaeota	Halobacteria	Haloferacales	Haloferacaceae	Haloplanus	rubicundus
ID_1547898	A_californica	698	Archaea	Euryarchaeota	Halobacteria	Haloferacales	Haloferacaceae	Haloplanus	rubicundus
ID_1547898	S_floridana	5528	Archaea	Euryarchaeota	Halobacteria	Haloferacales	Haloferacaceae	Haloplanus	rubicundus
ID_1547898	B_brooksi	230	Archaea	Euryarchaeota	Halobacteria	Haloferacales	Haloferacaceae	Haloplanus	rubicundus
ID_73913	D_laeve	2766	Archaea	Euryarchaeota	Methanococci	Methanococcales	Methanocaldococcaceae	Methanocaldococcus	vulcanius
ID_73913	M_galloprovincialis	7598	Archaea	Euryarchaeota	Methanococci	Methanococcales	Methanocaldococcaceae	Methanocaldococcus	vulcanius
ID_73913	A_ater	12818	Archaea	Euryarchaeota	Methanococci	Methanococcales	Methanocaldococcaceae	Methanocaldococcus	vulcanius
ID_73913	P_ocellatus	4101	Archaea	Euryarchaeota	Methanococci	Methanococcales	Methanocaldococcaceae	Methanocaldococcus	vulcanius
ID_73913	A_marisindica	2985	Archaea	Euryarchaeota	Methanococci	Methanococcales	Methanocaldococcaceae	Methanocaldococcus	vulcanius
ID_73913	C_gigas	8365	Archaea	Euryarchaeota	Methanococci	Methanococcales	Methanocaldococcaceae	Methanocaldococcus	vulcanius
ID_73913	A_hessleri	1930	Archaea	Euryarchaeota	Methanococci	Methanococcales	Methanocaldococcaceae	Methanocaldococcus	vulcanius
ID_73913	B_glabrata	14867	Archaea	Euryarchaeota	Methanococci	Methanococcales	Methanocaldococcaceae	Methanocaldococcus	vulcanius
ID_73913	E_atroviridis	4886	Archaea	Euryarchaeota	Methanococci	Methanococcales	Methanocaldococcaceae	Methanocaldococcus	vulcanius
ID_73913	P_canaliculata	4820	Archaea	Euryarchaeota	Methanococci	Methanococcales	Methanocaldococcaceae	Methanocaldococcus	vulcanius
ID_73913	H_discus	957	Archaea	Euryarchaeota	Methanococci	Methanococcales	Methanocaldococcaceae	Methanocaldococcus	vulcanius
ID_73913	A_californica	1829	Archaea	Euryarchaeota	Methanococci	Methanococcales	Methanocaldococcaceae	Methanocaldococcus	vulcanius
ID_73913	S_floridana	3317	Archaea	Euryarchaeota	Methanococci	Methanococcales	Methanocaldococcaceae	Methanocaldococcus	vulcanius
ID_73913	B_brooksi	4886	Archaea	Euryarchaeota	Methanococci	Methanococcales	Methanocaldococcaceae	Methanocaldococcus	vulcanius
ID_101192	D_laeve	2766	Archaea	Euryarchaeota	Methanomicrobia	Methanosarcinales	Methanosarcinaceae	Methanomethylovorans	hollandica
ID_101192	M_galloprovincialis	2935	Archaea	Euryarchaeota	Methanomicrobia	Methanosarcinales	Methanosarcinaceae	Methanomethylovorans	hollandica
ID_101192	A_ater	1373	Archaea	Euryarchaeota	Methanomicrobia	Methanosarcinales	Methanosarcinaceae	Methanomethylovorans	hollandica
ID_101192	P_ocellatus	3849	Archaea	Euryarchaeota	Methanomicrobia	Methanosarcinales	Methanosarcinaceae	Methanomethylovorans	hollandica
ID_101192	A_marisindica	2596	Archaea	Euryarchaeota	Methanomicrobia	Methanosarcinales	Methanosarcinaceae	Methanomethylovorans	hollandica
ID_101192	C_gigas	3503	Archaea	Euryarchaeota	Methanomicrobia	Methanosarcinales	Methanosarcinaceae	Methanomethylovorans	hollandica
ID_101192	A_hessleri	3603	Archaea	Euryarchaeota	Methanomicrobia	Methanosarcinales	Methanosarcinaceae	Methanomethylovorans	hollandica
ID_101192	B_glabrata	2917	Archaea	Euryarchaeota	Methanomicrobia	Methanosarcinales	Methanosarcinaceae	Methanomethylovorans	hollandica
ID_101192	E_atroviridis	1370	Archaea	Euryarchaeota	Methanomicrobia	Methanosarcinales	Methanosarcinaceae	Methanomethylovorans	hollandica
ID_101192	P_canaliculata	4662	Archaea	Euryarchaeota	Methanomicrobia	Methanosarcinales	Methanosarcinaceae	Methanomethylovorans	hollandica
ID_101192	H_discus	3827	Archaea	Euryarchaeota	Methanomicrobia	Methanosarcinales	Methanosarcinaceae	Methanomethylovorans	hollandica
ID_101192	A_californica	2187	Archaea	Euryarchaeota	Methanomicrobia	Methanosarcinales	Methanosarcinaceae	Methanomethylovorans	hollandica
ID_101192	S_floridana	3317	Archaea	Euryarchaeota	Methanomicrobia	Methanosarcinales	Methanosarcinaceae	Methanomethylovorans	hollandica
ID_101192	B_brooksi	22015	Archaea	Euryarchaeota	Methanomicrobia	Methanosarcinales	Methanosarcinaceae	Methanomethylovorans	hollandica
ID_644281	D_laeve	4980	Archaea	Euryarchaeota	Methanococci	Methanococcales	Methanocaldococcaceae	Methanocaldococcus	sp._FS406-22
ID_644281	M_galloprovincialis	4489	Archaea	Euryarchaeota	Methanococci	Methanococcales	Methanocaldococcaceae	Methanocaldococcus	sp._FS406-22
ID_644281	A_ater	3662	Archaea	Euryarchaeota	Methanococci	Methanococcales	Methanocaldococcaceae	Methanocaldococcus	sp._FS406-22
ID_644281	P_ocellatus	10386	Archaea	Euryarchaeota	Methanococci	Methanococcales	Methanocaldococcaceae	Methanocaldococcus	sp._FS406-22
ID_644281	A_marisindica	1687	Archaea	Euryarchaeota	Methanococci	Methanococcales	Methanocaldococcaceae	Methanocaldococcus	sp._FS406-22
ID_644281	C_gigas	5827	Archaea	Euryarchaeota	Methanococci	Methanococcales	Methanocaldococcaceae	Methanocaldococcus	sp._FS406-22
ID_644281	A_hessleri	2445	Archaea	Euryarchaeota	Methanococci	Methanococcales	Methanocaldococcaceae	Methanocaldococcus	sp._FS406-22
ID_644281	B_glabrata	1411	Archaea	Euryarchaeota	Methanococci	Methanococcales	Methanocaldococcaceae	Methanocaldococcus	sp._FS406-22
ID_644281	E_atroviridis	8103	Archaea	Euryarchaeota	Methanococci	Methanococcales	Methanocaldococcaceae	Methanocaldococcus	sp._FS406-22
ID_644281	P_canaliculata	5136	Archaea	Euryarchaeota	Methanococci	Methanococcales	Methanocaldococcaceae	Methanocaldococcus	sp._FS406-22
ID_644281	H_discus	2870	Archaea	Euryarchaeota	Methanococci	Methanococcales	Methanocaldococcaceae	Methanocaldococcus	sp._FS406-22
ID_644281	A_californica	3734	Archaea	Euryarchaeota	Methanococci	Methanococcales	Methanocaldococcaceae	Methanocaldococcus	sp._FS406-22
ID_644281	S_floridana	4422	Archaea	Euryarchaeota	Methanococci	Methanococcales	Methanocaldococcaceae	Methanocaldococcus	sp._FS406-22
ID_644281	B_brooksi	5116	Archaea	Euryarchaeota	Methanococci	Methanococcales	Methanocaldococcaceae	Methanocaldococcus	sp._FS406-22
ID_2186	D_laeve	3320	Archaea	Euryarchaeota	Methanococci	Methanococcales	Methanococcaceae	Methanothermococcus	thermolithotrophicus
ID_2186	M_galloprovincialis	9497	Archaea	Euryarchaeota	Methanococci	Methanococcales	Methanococcaceae	Methanothermococcus	thermolithotrophicus
ID_2186	A_ater	2747	Archaea	Euryarchaeota	Methanococci	Methanococcales	Methanococcaceae	Methanothermococcus	thermolithotrophicus
ID_2186	P_ocellatus	4605	Archaea	Euryarchaeota	Methanococci	Methanococcales	Methanococcaceae	Methanothermococcus	thermolithotrophicus
ID_2186	A_marisindica	1298	Archaea	Euryarchaeota	Methanococci	Methanococcales	Methanococcaceae	Methanothermococcus	thermolithotrophicus
ID_2186	C_gigas	5684	Archaea	Euryarchaeota	Methanococci	Methanococcales	Methanococcaceae	Methanothermococcus	thermolithotrophicus
ID_2186	A_hessleri	2316	Archaea	Euryarchaeota	Methanococci	Methanococcales	Methanococcaceae	Methanothermococcus	thermolithotrophicus
ID_2186	B_glabrata	1882	Archaea	Euryarchaeota	Methanococci	Methanococcales	Methanococcaceae	Methanothermococcus	thermolithotrophicus
ID_2186	E_atroviridis	3277	Archaea	Euryarchaeota	Methanococci	Methanococcales	Methanococcaceae	Methanothermococcus	thermolithotrophicus
ID_2186	P_canaliculata	5294	Archaea	Euryarchaeota	Methanococci	Methanococcales	Methanococcaceae	Methanothermococcus	thermolithotrophicus
ID_2186	H_discus	3827	Archaea	Euryarchaeota	Methanococci	Methanococcales	Methanococcaceae	Methanothermococcus	thermolithotrophicus
ID_2186	A_californica	3451	Archaea	Euryarchaeota	Methanococci	Methanococcales	Methanococcaceae	Methanothermococcus	thermolithotrophicus
ID_2186	S_floridana	33719	Archaea	Euryarchaeota	Methanococci	Methanococcales	Methanococcaceae	Methanothermococcus	thermolithotrophicus
ID_2186	B_brooksi	8967	Archaea	Euryarchaeota	Methanococci	Methanococcales	Methanococcaceae	Methanothermococcus	thermolithotrophicus
ID_41675	D_laeve	8299	Archaea	Crenarchaeota	Thermoprotei	Sulfolobales	Sulfolobaceae	Stygiolobus	azoricus
ID_41675	M_galloprovincialis	2763	Archaea	Crenarchaeota	Thermoprotei	Sulfolobales	Sulfolobaceae	Stygiolobus	azoricus
ID_41675	A_ater	3662	Archaea	Crenarchaeota	Thermoprotei	Sulfolobales	Sulfolobaceae	Stygiolobus	azoricus
ID_41675	P_ocellatus	4706	Archaea	Crenarchaeota	Thermoprotei	Sulfolobales	Sulfolobaceae	Stygiolobus	azoricus
ID_41675	A_marisindica	1947	Archaea	Crenarchaeota	Thermoprotei	Sulfolobales	Sulfolobaceae	Stygiolobus	azoricus
ID_41675	C_gigas	2788	Archaea	Crenarchaeota	Thermoprotei	Sulfolobales	Sulfolobaceae	Stygiolobus	azoricus
ID_41675	A_hessleri	1673	Archaea	Crenarchaeota	Thermoprotei	Sulfolobales	Sulfolobaceae	Stygiolobus	azoricus
ID_41675	B_glabrata	1694	Archaea	Crenarchaeota	Thermoprotei	Sulfolobales	Sulfolobaceae	Stygiolobus	azoricus
ID_41675	E_atroviridis	3694	Archaea	Crenarchaeota	Thermoprotei	Sulfolobales	Sulfolobaceae	Stygiolobus	azoricus
ID_41675	P_canaliculata	1264	Archaea	Crenarchaeota	Thermoprotei	Sulfolobales	Sulfolobaceae	Stygiolobus	azoricus
ID_41675	H_discus	1913	Archaea	Crenarchaeota	Thermoprotei	Sulfolobales	Sulfolobaceae	Stygiolobus	azoricus
ID_41675	A_californica	2678	Archaea	Crenarchaeota	Thermoprotei	Sulfolobales	Sulfolobaceae	Stygiolobus	azoricus
ID_41675	S_floridana	2764	Archaea	Crenarchaeota	Thermoprotei	Sulfolobales	Sulfolobaceae	Stygiolobus	azoricus
ID_41675	B_brooksi	25349	Archaea	Crenarchaeota	Thermoprotei	Sulfolobales	Sulfolobaceae	Stygiolobus	azoricus
ID_1301915	D_laeve	2213	Archaea	Euryarchaeota	Methanococci	Methanococcales	Methanocaldococcaceae	Methanocaldococcus	bathoardescens
ID_1301915	M_galloprovincialis	6043	Archaea	Euryarchaeota	Methanococci	Methanococcales	Methanocaldococcaceae	Methanocaldococcus	bathoardescens
ID_1301915	A_ater	3205	Archaea	Euryarchaeota	Methanococci	Methanococcales	Methanocaldococcaceae	Methanocaldococcus	bathoardescens
ID_1301915	P_ocellatus	7479	Archaea	Euryarchaeota	Methanococci	Methanococcales	Methanocaldococcaceae	Methanocaldococcus	bathoardescens
ID_1301915	A_marisindica	5062	Archaea	Euryarchaeota	Methanococci	Methanococcales	Methanocaldococcaceae	Methanocaldococcus	bathoardescens
ID_1301915	C_gigas	6792	Archaea	Euryarchaeota	Methanococci	Methanococcales	Methanocaldococcaceae	Methanocaldococcus	bathoardescens
ID_1301915	A_hessleri	1158	Archaea	Euryarchaeota	Methanococci	Methanococcales	Methanocaldococcaceae	Methanocaldococcus	bathoardescens
ID_1301915	B_glabrata	1035	Archaea	Euryarchaeota	Methanococci	Methanococcales	Methanocaldococcaceae	Methanocaldococcus	bathoardescens
ID_1301915	E_atroviridis	4647	Archaea	Euryarchaeota	Methanococci	Methanococcales	Methanocaldococcaceae	Methanocaldococcus	bathoardescens
ID_1301915	P_canaliculata	3081	Archaea	Euryarchaeota	Methanococci	Methanococcales	Methanocaldococcaceae	Methanocaldococcus	bathoardescens
ID_1301915	H_discus	957	Archaea	Euryarchaeota	Methanococci	Methanococcales	Methanocaldococcaceae	Methanocaldococcus	bathoardescens
ID_1301915	A_californica	3790	Archaea	Euryarchaeota	Methanococci	Methanococcales	Methanocaldococcaceae	Methanocaldococcus	bathoardescens
ID_1301915	S_floridana	2764	Archaea	Euryarchaeota	Methanococci	Methanococcales	Methanocaldococcaceae	Methanocaldococcus	bathoardescens
ID_1301915	B_brooksi	8737	Archaea	Euryarchaeota	Methanococci	Methanococcales	Methanocaldococcaceae	Methanocaldococcus	bathoardescens
ID_2286	D_laeve	3873	Archaea	Crenarchaeota	Thermoprotei	Sulfolobales	Sulfolobaceae	Saccharolobus	shibatae
ID_2286	M_galloprovincialis	5525	Archaea	Crenarchaeota	Thermoprotei	Sulfolobales	Sulfolobaceae	Saccharolobus	shibatae
ID_2286	A_ater	3205	Archaea	Crenarchaeota	Thermoprotei	Sulfolobales	Sulfolobaceae	Saccharolobus	shibatae
ID_2286	P_ocellatus	6521	Archaea	Crenarchaeota	Thermoprotei	Sulfolobales	Sulfolobaceae	Saccharolobus	shibatae
ID_2286	A_marisindica	1168	Archaea	Crenarchaeota	Thermoprotei	Sulfolobales	Sulfolobaceae	Saccharolobus	shibatae
ID_2286	C_gigas	7007	Archaea	Crenarchaeota	Thermoprotei	Sulfolobales	Sulfolobaceae	Saccharolobus	shibatae
ID_2286	A_hessleri	1930	Archaea	Crenarchaeota	Thermoprotei	Sulfolobales	Sulfolobaceae	Saccharolobus	shibatae
ID_2286	B_glabrata	3011	Archaea	Crenarchaeota	Thermoprotei	Sulfolobales	Sulfolobaceae	Saccharolobus	shibatae
ID_2286	E_atroviridis	4767	Archaea	Crenarchaeota	Thermoprotei	Sulfolobales	Sulfolobaceae	Saccharolobus	shibatae
ID_2286	P_canaliculata	3793	Archaea	Crenarchaeota	Thermoprotei	Sulfolobales	Sulfolobaceae	Saccharolobus	shibatae
ID_2286	H_discus	1913	Archaea	Crenarchaeota	Thermoprotei	Sulfolobales	Sulfolobaceae	Saccharolobus	shibatae
ID_2286	A_californica	4733	Archaea	Crenarchaeota	Thermoprotei	Sulfolobales	Sulfolobaceae	Saccharolobus	shibatae
ID_2286	S_floridana	7739	Archaea	Crenarchaeota	Thermoprotei	Sulfolobales	Sulfolobaceae	Saccharolobus	shibatae
ID_2286	B_brooksi	5633	Archaea	Crenarchaeota	Thermoprotei	Sulfolobales	Sulfolobaceae	Saccharolobus	shibatae
ID_1365176	D_laeve	1107	Archaea	Crenarchaeota	Thermoprotei	Thermofilales	Thermofilaceae	Thermofilum	adornatum
ID_1365176	M_galloprovincialis	863	Archaea	Crenarchaeota	Thermoprotei	Thermofilales	Thermofilaceae	Thermofilum	adornatum
ID_1365176	A_ater	1373	Archaea	Crenarchaeota	Thermoprotei	Thermofilales	Thermofilaceae	Thermofilum	adornatum
ID_1365176	P_ocellatus	1664	Archaea	Crenarchaeota	Thermoprotei	Thermofilales	Thermofilaceae	Thermofilum	adornatum
ID_1365176	A_marisindica	71512	Archaea	Crenarchaeota	Thermoprotei	Thermofilales	Thermofilaceae	Thermofilum	adornatum
ID_1365176	C_gigas	1823	Archaea	Crenarchaeota	Thermoprotei	Thermofilales	Thermofilaceae	Thermofilum	adornatum
ID_1365176	A_hessleri	515	Archaea	Crenarchaeota	Thermoprotei	Thermofilales	Thermofilaceae	Thermofilum	adornatum
ID_1365176	B_glabrata	5646	Archaea	Crenarchaeota	Thermoprotei	Thermofilales	Thermofilaceae	Thermofilum	adornatum
ID_1365176	E_atroviridis	953	Archaea	Crenarchaeota	Thermoprotei	Thermofilales	Thermofilaceae	Thermofilum	adornatum
ID_1365176	P_canaliculata	1501	Archaea	Crenarchaeota	Thermoprotei	Thermofilales	Thermofilaceae	Thermofilum	adornatum
ID_1365176	H_discus	0	Archaea	Crenarchaeota	Thermoprotei	Thermofilales	Thermofilaceae	Thermofilum	adornatum
ID_1365176	A_californica	1263	Archaea	Crenarchaeota	Thermoprotei	Thermofilales	Thermofilaceae	Thermofilum	adornatum
ID_1365176	S_floridana	2211	Archaea	Crenarchaeota	Thermoprotei	Thermofilales	Thermofilaceae	Thermofilum	adornatum
ID_1365176	B_brooksi	1667	Archaea	Crenarchaeota	Thermoprotei	Thermofilales	Thermofilaceae	Thermofilum	adornatum
ID_1294262	D_laeve	2213	Archaea	Crenarchaeota	Thermoprotei	Sulfolobales	Sulfolobaceae	Sulfuracidifex	tepidarius
ID_1294262	M_galloprovincialis	2245	Archaea	Crenarchaeota	Thermoprotei	Sulfolobales	Sulfolobaceae	Sulfuracidifex	tepidarius
ID_1294262	A_ater	0	Archaea	Crenarchaeota	Thermoprotei	Sulfolobales	Sulfolobaceae	Sulfuracidifex	tepidarius
ID_1294262	P_ocellatus	3748	Archaea	Crenarchaeota	Thermoprotei	Sulfolobales	Sulfolobaceae	Sulfuracidifex	tepidarius
ID_1294262	A_marisindica	1687	Archaea	Crenarchaeota	Thermoprotei	Sulfolobales	Sulfolobaceae	Sulfuracidifex	tepidarius
ID_1294262	C_gigas	12690	Archaea	Crenarchaeota	Thermoprotei	Sulfolobales	Sulfolobaceae	Sulfuracidifex	tepidarius
ID_1294262	A_hessleri	6176	Archaea	Crenarchaeota	Thermoprotei	Sulfolobales	Sulfolobaceae	Sulfuracidifex	tepidarius
ID_1294262	B_glabrata	2541	Archaea	Crenarchaeota	Thermoprotei	Sulfolobales	Sulfolobaceae	Sulfuracidifex	tepidarius
ID_1294262	E_atroviridis	1430	Archaea	Crenarchaeota	Thermoprotei	Sulfolobales	Sulfolobaceae	Sulfuracidifex	tepidarius
ID_1294262	P_canaliculata	2765	Archaea	Crenarchaeota	Thermoprotei	Sulfolobales	Sulfolobaceae	Sulfuracidifex	tepidarius
ID_1294262	H_discus	0	Archaea	Crenarchaeota	Thermoprotei	Sulfolobales	Sulfolobaceae	Sulfuracidifex	tepidarius
ID_1294262	A_californica	3093	Archaea	Crenarchaeota	Thermoprotei	Sulfolobales	Sulfolobaceae	Sulfuracidifex	tepidarius
ID_1294262	S_floridana	3317	Archaea	Crenarchaeota	Thermoprotei	Sulfolobales	Sulfolobaceae	Sulfuracidifex	tepidarius
ID_1294262	B_brooksi	4943	Archaea	Crenarchaeota	Thermoprotei	Sulfolobales	Sulfolobaceae	Sulfuracidifex	tepidarius
ID_475088	D_laeve	553	Archaea	Euryarchaeota	Methanomicrobia	Methanomicrobiales	Methanoregulaceae	Methanosphaerula	palustris
ID_475088	M_galloprovincialis	1209	Archaea	Euryarchaeota	Methanomicrobia	Methanomicrobiales	Methanoregulaceae	Methanosphaerula	palustris
ID_475088	A_ater	916	Archaea	Euryarchaeota	Methanomicrobia	Methanomicrobiales	Methanoregulaceae	Methanosphaerula	palustris
ID_475088	P_ocellatus	1714	Archaea	Euryarchaeota	Methanomicrobia	Methanomicrobiales	Methanoregulaceae	Methanosphaerula	palustris
ID_475088	A_marisindica	389	Archaea	Euryarchaeota	Methanomicrobia	Methanomicrobiales	Methanoregulaceae	Methanosphaerula	palustris
ID_475088	C_gigas	1609	Archaea	Euryarchaeota	Methanomicrobia	Methanomicrobiales	Methanoregulaceae	Methanosphaerula	palustris
ID_475088	A_hessleri	74374	Archaea	Euryarchaeota	Methanomicrobia	Methanomicrobiales	Methanoregulaceae	Methanosphaerula	palustris
ID_475088	B_glabrata	659	Archaea	Euryarchaeota	Methanomicrobia	Methanomicrobiales	Methanoregulaceae	Methanosphaerula	palustris
ID_475088	E_atroviridis	1370	Archaea	Euryarchaeota	Methanomicrobia	Methanomicrobiales	Methanoregulaceae	Methanosphaerula	palustris
ID_475088	P_canaliculata	790	Archaea	Euryarchaeota	Methanomicrobia	Methanomicrobiales	Methanoregulaceae	Methanosphaerula	palustris
ID_475088	H_discus	1913	Archaea	Euryarchaeota	Methanomicrobia	Methanomicrobiales	Methanoregulaceae	Methanosphaerula	palustris
ID_475088	A_californica	2338	Archaea	Euryarchaeota	Methanomicrobia	Methanomicrobiales	Methanoregulaceae	Methanosphaerula	palustris
ID_475088	S_floridana	9397	Archaea	Euryarchaeota	Methanomicrobia	Methanomicrobiales	Methanoregulaceae	Methanosphaerula	palustris
ID_475088	B_brooksi	345	Archaea	Euryarchaeota	Methanomicrobia	Methanomicrobiales	Methanoregulaceae	Methanosphaerula	palustris
ID_2824673	D_laeve	4426	Archaea	Crenarchaeota	Thermoprotei	Sulfolobales	Sulfolobaceae	Stygiolobus	caldivivus
ID_2824673	M_galloprovincialis	3971	Archaea	Crenarchaeota	Thermoprotei	Sulfolobales	Sulfolobaceae	Stygiolobus	caldivivus
ID_2824673	A_ater	1373	Archaea	Crenarchaeota	Thermoprotei	Sulfolobales	Sulfolobaceae	Stygiolobus	caldivivus
ID_2824673	P_ocellatus	4857	Archaea	Crenarchaeota	Thermoprotei	Sulfolobales	Sulfolobaceae	Stygiolobus	caldivivus
ID_2824673	A_marisindica	1687	Archaea	Crenarchaeota	Thermoprotei	Sulfolobales	Sulfolobaceae	Stygiolobus	caldivivus
ID_2824673	C_gigas	2753	Archaea	Crenarchaeota	Thermoprotei	Sulfolobales	Sulfolobaceae	Stygiolobus	caldivivus
ID_2824673	A_hessleri	4118	Archaea	Crenarchaeota	Thermoprotei	Sulfolobales	Sulfolobaceae	Stygiolobus	caldivivus
ID_2824673	B_glabrata	1505	Archaea	Crenarchaeota	Thermoprotei	Sulfolobales	Sulfolobaceae	Stygiolobus	caldivivus
ID_2824673	E_atroviridis	9652	Archaea	Crenarchaeota	Thermoprotei	Sulfolobales	Sulfolobaceae	Stygiolobus	caldivivus
ID_2824673	P_canaliculata	2528	Archaea	Crenarchaeota	Thermoprotei	Sulfolobales	Sulfolobaceae	Stygiolobus	caldivivus
ID_2824673	H_discus	0	Archaea	Crenarchaeota	Thermoprotei	Sulfolobales	Sulfolobaceae	Stygiolobus	caldivivus
ID_2824673	A_californica	4224	Archaea	Crenarchaeota	Thermoprotei	Sulfolobales	Sulfolobaceae	Stygiolobus	caldivivus
ID_2824673	S_floridana	2764	Archaea	Crenarchaeota	Thermoprotei	Sulfolobales	Sulfolobaceae	Stygiolobus	caldivivus
ID_2824673	B_brooksi	15002	Archaea	Crenarchaeota	Thermoprotei	Sulfolobales	Sulfolobaceae	Stygiolobus	caldivivus
ID_2586965	D_laeve	3320	Archaea	Nanoarchaeota	Nanobdellia	Nanobdellales	Nanobdellaceae	Nanobdella	aerobiophila
ID_2586965	M_galloprovincialis	5007	Archaea	Nanoarchaeota	Nanobdellia	Nanobdellales	Nanobdellaceae	Nanobdella	aerobiophila
ID_2586965	A_ater	1831	Archaea	Nanoarchaeota	Nanobdellia	Nanobdellales	Nanobdellaceae	Nanobdella	aerobiophila
ID_2586965	P_ocellatus	7411	Archaea	Nanoarchaeota	Nanobdellia	Nanobdellales	Nanobdellaceae	Nanobdella	aerobiophila
ID_2586965	A_marisindica	908	Archaea	Nanoarchaeota	Nanobdellia	Nanobdellales	Nanobdellaceae	Nanobdella	aerobiophila
ID_2586965	C_gigas	3646	Archaea	Nanoarchaeota	Nanobdellia	Nanobdellales	Nanobdellaceae	Nanobdella	aerobiophila
ID_2586965	A_hessleri	386	Archaea	Nanoarchaeota	Nanobdellia	Nanobdellales	Nanobdellaceae	Nanobdella	aerobiophila
ID_2586965	B_glabrata	7622	Archaea	Nanoarchaeota	Nanobdellia	Nanobdellales	Nanobdellaceae	Nanobdella	aerobiophila
ID_2586965	E_atroviridis	2502	Archaea	Nanoarchaeota	Nanobdellia	Nanobdellales	Nanobdellaceae	Nanobdella	aerobiophila
ID_2586965	P_canaliculata	2923	Archaea	Nanoarchaeota	Nanobdellia	Nanobdellales	Nanobdellaceae	Nanobdella	aerobiophila
ID_2586965	H_discus	957	Archaea	Nanoarchaeota	Nanobdellia	Nanobdellales	Nanobdellaceae	Nanobdella	aerobiophila
ID_2586965	A_californica	7826	Archaea	Nanoarchaeota	Nanobdellia	Nanobdellales	Nanobdellaceae	Nanobdella	aerobiophila
ID_2586965	S_floridana	3317	Archaea	Nanoarchaeota	Nanobdellia	Nanobdellales	Nanobdellaceae	Nanobdella	aerobiophila
ID_2586965	B_brooksi	2874	Archaea	Nanoarchaeota	Nanobdellia	Nanobdellales	Nanobdellaceae	Nanobdella	aerobiophila
ID_39669	D_laeve	1660	Archaea	Euryarchaeota	Methanomicrobia	Methanosarcinales	Methanosarcinaceae	Methanosalsum	zhilinae
ID_39669	M_galloprovincialis	3971	Archaea	Euryarchaeota	Methanomicrobia	Methanosarcinales	Methanosarcinaceae	Methanosalsum	zhilinae
ID_39669	A_ater	916	Archaea	Euryarchaeota	Methanomicrobia	Methanosarcinales	Methanosarcinaceae	Methanosalsum	zhilinae
ID_39669	P_ocellatus	3714	Archaea	Euryarchaeota	Methanomicrobia	Methanosarcinales	Methanosarcinaceae	Methanosalsum	zhilinae
ID_39669	A_marisindica	9474	Archaea	Euryarchaeota	Methanomicrobia	Methanosarcinales	Methanosarcinaceae	Methanosalsum	zhilinae
ID_39669	C_gigas	5791	Archaea	Euryarchaeota	Methanomicrobia	Methanosarcinales	Methanosarcinaceae	Methanosalsum	zhilinae
ID_39669	A_hessleri	5018	Archaea	Euryarchaeota	Methanomicrobia	Methanosarcinales	Methanosarcinaceae	Methanosalsum	zhilinae
ID_39669	B_glabrata	6116	Archaea	Euryarchaeota	Methanomicrobia	Methanosarcinales	Methanosarcinaceae	Methanosalsum	zhilinae
ID_39669	E_atroviridis	4230	Archaea	Euryarchaeota	Methanomicrobia	Methanosarcinales	Methanosarcinaceae	Methanosalsum	zhilinae
ID_39669	P_canaliculata	3951	Archaea	Euryarchaeota	Methanomicrobia	Methanosarcinales	Methanosarcinaceae	Methanosalsum	zhilinae
ID_39669	H_discus	957	Archaea	Euryarchaeota	Methanomicrobia	Methanosarcinales	Methanosarcinaceae	Methanosalsum	zhilinae
ID_39669	A_californica	3677	Archaea	Euryarchaeota	Methanomicrobia	Methanosarcinales	Methanosarcinaceae	Methanosalsum	zhilinae
ID_39669	S_floridana	1658	Archaea	Euryarchaeota	Methanomicrobia	Methanosarcinales	Methanosarcinaceae	Methanosalsum	zhilinae
ID_39669	B_brooksi	5748	Archaea	Euryarchaeota	Methanomicrobia	Methanosarcinales	Methanosarcinaceae	Methanosalsum	zhilinae
ID_13769	D_laeve	553	Archaea	Euryarchaeota	Halobacteria	Natrialbales	Natrialbaceae	Natrialba	magadii
ID_13769	M_galloprovincialis	1209	Archaea	Euryarchaeota	Halobacteria	Natrialbales	Natrialbaceae	Natrialba	magadii
ID_13769	A_ater	3205	Archaea	Euryarchaeota	Halobacteria	Natrialbales	Natrialbaceae	Natrialba	magadii
ID_13769	P_ocellatus	555	Archaea	Euryarchaeota	Halobacteria	Natrialbales	Natrialbaceae	Natrialba	magadii
ID_13769	A_marisindica	3504	Archaea	Euryarchaeota	Halobacteria	Natrialbales	Natrialbaceae	Natrialba	magadii
ID_13769	C_gigas	18374	Archaea	Euryarchaeota	Halobacteria	Natrialbales	Natrialbaceae	Natrialba	magadii
ID_13769	A_hessleri	8493	Archaea	Euryarchaeota	Halobacteria	Natrialbales	Natrialbaceae	Natrialba	magadii
ID_13769	B_glabrata	1882	Archaea	Euryarchaeota	Halobacteria	Natrialbales	Natrialbaceae	Natrialba	magadii
ID_13769	E_atroviridis	60	Archaea	Euryarchaeota	Halobacteria	Natrialbales	Natrialbaceae	Natrialba	magadii
[truncated: 3,799 more rows]

## Sheet: Table S6 Archaea Kruskal-W
.y.	group1	group2	n1	n2	statistic	p	p.adj	p.adj.signif	Genus
[truncated: 1,274 more rows]

## Sheet: Table S7 Bacteria Tax
ID	Mollusk	Abundance	Kingdom	Phylum	Class	Order	Family	Genus	Species
[truncated: 111,790 more rows]

[truncated: 3 more sheets: Table S8 Bacteria Kruskal-W, Table S9 Fungi Tax, Table S10 Fungi Kruskal-W]
